# Supplementary material for: Segregation distortion: high genetic load suggested by a Chinese shrimp family under high-intensity selection
Source: Sci Rep. 2020 Dec 11;10:21820. doi: 10.1038/s41598-020-78389-w (PMC7732831; doi:10.1038/s41598-020-78389-w)
Supplement: Supplementary file 2 — Supplementary Table S1 [file 41598_2020_78389_MOESM2_ESM.xlsx]

## Sheet: Sheet1
Title：Segregation distortion：High genetic load suggested by a Chinese shrimp family under high-intensity selection Authors：Qiang Fu1,2, Xianhong Meng1,2, Sheng Luan1,2, Baolong Chen1,2, Jiawang Cao1,2, Xupeng Li1,2 & Jie Kong1,2,* Affiliation：1Key Laboratory for Sustainable Utilization of Marine Fisheries Resources, Yellow Sea Fisheries Research Institute, Chinese Academy of Fishery Sciences, Min…
Supplementary Table S1 The annotation information of gametic selection markers
Ref-Sequence	Survey ID	Gene	Accession number
GCCCAACACACCTGCACTCCATCATCA	C52116589	reverse transcriptase	ABB73282.1
TCCTGTTGGAGTGAAGGTGCGTTGGGT	C56417145	reverse transcriptase,	ABB73282.1
GATAGTGGGAGGAGGTGTCAATCAAAA	scaffold250511	reverse transcriptase,	ABB73282.1
TCCTGTCACACTCCCTCTCCCTCAGTG	scaffold321747	reverse transcriptase,	ABB73282.1
TACATACGGAGAGAGAGTATATATATA	scaffold541746	reverse transcriptase,	ABB73282.1
TGAGAGCGGAGTTGGAGTAGGCCACGA	C53764329	substance-K receptor-like	XP_018026225.1
ATATTGCTAACGTAAACTCCTTTTATA	C54422650	hemocyte protein-glutamine gamma-glutamyltransferase-like	XP_018024988.1
AGCCAACGGAGTCCTCGTTCATTTGCT	scaffold1031266	craniofacial development protein 2-like	XP_012945448.1
CCATCTAGGAGGAGGAGTGGGAGGAGC	scaffold328639	Blimp-1	ALZ49446.1
GAGAAGGGGAGGGCGTGTTAAGGGGCT	scaffold459903	bicaudal D-related protein homolog	XP_022256023.1
ACTACCGCCACGAAGTCTCCGCTTTTG	scaffold757579	polycystic kidney disease 2-like 1 protein	XP_020011855.1
GGTCGTGACACCGGACCTCCGCTACAA	scaffold38432	putative uncharacterized transposon-derived protein	PFX25237.1
