# Supplementary material for: Segregation distortion: high genetic load suggested by a Chinese shrimp family under high-intensity selection
Source: Sci Rep. 2020 Dec 11;10:21820. doi: 10.1038/s41598-020-78389-w (PMC7732831; doi:10.1038/s41598-020-78389-w)
Supplement: Supplementary file 3 — Supplementary Table S2 [file 41598_2020_78389_MOESM3_ESM.xlsx]

## Sheet: Sheet1
Title：Segregation distortion：High genetic load suggested by a Chinese shrimp family under high-intensity selection Authors：Qiang Fu1,2, Xianhong Meng1,2, Sheng Luan1,2, Baolong Chen1,2, Jiawang Cao1,2, Xupeng Li1,2 & Jie Kong1,2,* Affiliation：1Key Laboratory for Sustainable Utilization of Marine Fisheries Resources, Yellow Sea Fisheries Research Institute, Chinese Academy of Fishery Sciences, Min…
Supplementary Table S2 The detailed information of genotyping for the 275 samples
Sample	Raw Reads	Clean Reads	Percentage	Uniq-Tag number	Depth
QDOEdx-1	16521834	14799553	0.896	335060	32
QDOEdx-2	15467331	12664072	0.819	293868	25
QDOEdx-3	9898865	9158968	0.925	316184	21
QDOEdx-4	10024353	9283903	0.926	312292	22
QDOEdx-5	10774904	9940979	0.923	325041	22
QDOEdx-6	11566076	10759094	0.93	313217	26
QDOEdx-7	11439955	10572879	0.924	317624	24
QDOEdx-8	10931785	10193106	0.932	311918	24
QDOEdx-9	11682313	10807893	0.925	322734	24
QDOEdx-10	10508091	9598827	0.913	326619	21
QDOEdx-11	10047139	9362024	0.932	319452	21
QDOEdx-12	10358899	9606155	0.927	319982	22
QDOEdx-13	9997520	8496962	0.849907	312296	14
QDOEdx-14	9997520	8729141	0.873131	324133	15
QDOEdx-15	9997520	8738806	0.874097	323344	16
QDOEdx-16	12431185	7848357	0.631344	319244	13
QDOEdx-17	12431185	9990725	0.803682	329834	16
QDOEdx-18	9997520	8777977	0.878015	326951	15
QDOEdx-19	12431185	9626111	0.774352	313455	16
QDOEdx-20	10873006	9407684	0.865233	326055	16
QDOEdx-21	12431185	10540749	0.847928	327381	17
QDOEdx-22	10873006	9599562	0.88288	322244	17
QDOEdx-23	10873006	9646948	0.887238	326927	17
QDOEdx-24	12431185	8368375	0.673176	321153	14
QDOEdx-25	10873006	9373325	0.862073	328730	16
QDOEdx-26	14849903	11073532	0.745697	324928	19
QDOEdx-27	14849903	12659632	0.852506	324976	22
QDOEdx-28	14849903	13093673	0.881735	323339	23
QDOEdx-29	14849903	13762645	0.926783	315932	25
QDOEdx-30	14849903	11836019	0.797044	327111	21
QDOEdx-31	13959210	10546155	0.755498	320864	18
QDOEdx-32	13959210	11970077	0.857504	324268	20
QDOEdx-33	13959210	12630189	0.904793	324081	22
QDOEdx-34	13959210	10782872	0.772456	325546	18
QDOEdx-35	13959210	10584551	0.758249	323446	18
QDOEdx-36	13585701	10690490	0.786893	326158	19
QDOEdx-37	13585701	12308433	0.905984	325036	21
QDOEdx-38	13585701	12324915	0.907198	325747	22
QDOEdx-39	13585701	12181114	0.896613	326726	21
QDOEdx-40	13585701	9540144	0.702219	322752	16
QDOEdx-41	15298643	12038795	0.786919	324501	21
QDOEdx-42	15298643	13928022	0.910409	326785	25
QDOEdx-43	15298643	12942822	0.846011	324594	23
QDOEdx-44	15298643	13579170	0.887606	327404	24
QDOEdx-45	15298643	11231417	0.734145	322618	20
QDOEdx-46	13515158	10750597	0.795447	318889	19
QDOEdx-47	13515158	12056059	0.89204	327326	21
QDOEdx-48	13515158	11528751	0.853024	321124	20
QDOEdx-49	13515158	12252559	0.906579	322401	21
QDOEdx-50	13515158	10174262	0.752804	325629	18
QDOEdx-51	11409514	8776765	0.76925	321749	15
QDOEdx-52	11409514	9347831	0.819301	326085	16
QDOEdx-53	11409514	9264670	0.812013	322934	16
QDOEdx-54	11409514	9361183	0.820472	325538	16
QDOEdx-55	11409514	7550541	0.661776	324567	13
QDOEdx-56	14046690	9145838	0.651103	325919	15
QDOEdx-57	14046690	11171448	0.795308	328656	19
QDOEdx-58	14046690	10748503	0.765198	326534	18
QDOEdx-59	14046690	12874518	0.916552	327370	22
QDOEdx-60	14046690	9933211	0.707157	328622	17
QDOEdx-61	12337806	9747348	0.790039	327014	17
QDOEdx-62	12337806	9842368	0.797741	324874	17
QDOEdx-63	12337806	10416320	0.84426	326811	18
QDOEdx-64	12337806	11459722	0.92883	319065	19
QDOEdx-65	12337806	8251859	0.668827	328524	14
QDOEdx-66	13874876	10344468	0.745554	325148	18
QDOEdx-67	13874876	12187742	0.878404	329451	21
QDOEdx-68	13874876	10406703	0.750039	323018	17
QDOEdx-69	13874876	10416294	0.750731	327333	18
QDOEdx-70	13874876	9940399	0.716432	325970	17
QDOEdx-71	12842019	9371278	0.729736	321132	16
QDOEdx-72	12842019	10786036	0.839902	323950	18
QDOEdx-73	12842019	10151310	0.790476	323515	18
QDOEdx-74	12842019	10051286	0.782687	329624	18
QDOEdx-75	12842019	8823906	0.687112	329821	15
QDOEdx-76	10619727	6904237	0.650133	321804	12
QDOEdx-77	10619727	9483986	0.893054	330105	16
QDOEdx-78	10619727	9016597	0.849042	329655	16
QDOEdx-79	10619727	8363844	0.787576	330824	14
QDOEdx-80	10619727	7777211	0.732336	328812	14
QDOEdx-81	12623007	9758166	0.773046	327426	17
QDOEdx-82	12623007	10889864	0.8627	326511	18
QDOEdx-83	12623007	11370564	0.900781	325477	20
QDOEdx-84	12623007	9611407	0.76142	329498	17
QDOEdx-85	12623007	8943406	0.7085	329858	16
QDOEdx-86	11434082	8657126	0.757133	319827	15
QDOEdx-87	11434082	9095210	0.795447	327848	16
QDOEdx-88	11434082	10118936	0.88498	330077	18
QDOEdx-89	11434082	10056349	0.879506	325609	19
QDOEdx-90	11434082	8869364	0.775695	327053	16
QDOEdx-91	12097927	8494794	0.702169	324805	14
QDOEdx-92	12097927	11260841	0.930807	332145	20
QDOEdx-93	12097927	9267333	0.766027	328312	16
QDOEdx-94	12097927	10604317	0.87654	325782	19
QDOEdx-95	12097927	9633921	0.796328	330604	16
QDOEdx-96	12679771	9877142	0.778968	329851	17
QDOEdx-97	12679771	9605206	0.757522	330040	16
QDOEdx-98	12679771	9809528	0.773636	328687	17
QDOEdx-99	12679771	11743258	0.926141	329139	21
QDOEdx-100	12679771	8154679	0.643125	324519	14
QDOEdx-101	10250163	7238535	0.706187	317946	12
QDOEdx-102	10250163	8672367	0.846071	327757	15
QDOEdx-103	10250163	7961185	0.776689	322967	14
QDOEdx-104	10250163	7169677	0.69947	323351	12
QDOEdx-105	10250163	6328954	0.617449	327271	11
QDOEdx-106	21312518	16386842	0.768883	333608	28
QDOEdx-107	21312518	15382043	0.721737	337037	26
QDOEdx-108	21312518	15976226	0.749617	334977	27
QDOEdx-109	21312518	18907635	0.887161	335689	31
QDOEdx-110	21312518	14398243	0.675577	335682	24
QDOEdx-111	14165447	10114324	0.714014	330278	18
QDOEdx-112	14165447	12871219	0.908635	331242	22
QDOEdx-113	14165447	12992109	0.917169	327606	23
QDOEdx-114	14165447	13033607	0.920099	330493	22
QDOEdx-115	14165447	11149537	0.787094	329120	19
QDOEdx-116	14390472	11186837	0.777378	326302	20
QDOEdx-117	14390472	13264231	0.921737	332768	23
QDOEdx-118	14390472	12981578	0.902095	328584	22
QDOEdx-119	14390472	12806094	0.889901	331499	22
QDOEdx-120	14390472	11650549	0.809602	329107	20
QDOEdx-121	12428932	9903781	0.796833	326203	17
QDOEdx-122	12428932	11412571	0.918226	330175	20
QDOEdx-123	12428932	11520718	0.926927	326395	20
QDOEdx-124	12428932	11008679	0.88573	328958	19
QDOEdx-125	12428932	10108280	0.813286	330964	18
QDOEdx-126	12982877	10178351	0.783983	327149	17
QDOEdx-127	12982877	11428140	0.880247	331824	20
QDOEdx-128	12982877	11918293	0.918001	329086	21
QDOEdx-129	12982877	11622387	0.895209	330391	20
QDOEdx-130	12982877	10002257	0.770419	329992	17
QDOEdx-131	12906380	10097140	0.782337	327955	18
QDOEdx-132	12906380	11590681	0.898058	331883	20
QDOEdx-133	12906380	11745113	0.910024	329800	21
QDOEdx-134	12906380	11273865	0.873511	329850	20
QDOEdx-135	12906380	9900157	0.767075	330085	17
QDOEdx-136	12598418	9770416	0.775527	322994	17
QDOEdx-137	12598418	11201207	0.889096	332213	19
QDOEdx-138	12598418	11492222	0.912196	326500	21
QDOEdx-139	12598418	11505904	0.913282	331279	19
QDOEdx-140	12598418	9009978	0.715167	330844	15
QDOEdx-141	13274791	10275354	0.77405	324355	18
QDOEdx-142	13274791	12211857	0.919928	323300	20
QDOEdx-143	13274791	12216657	0.92029	329399	21
QDOEdx-144	13274791	11872826	0.894389	329108	20
QDOEdx-145	13274791	10350436	0.779706	330254	18
QDOEdx-146	15090289	11677113	0.773816	327395	20
QDOEdx-147	15090289	13877363	0.919622	330656	24
QDOEdx-148	15090289	13579113	0.899858	327980	23
QDOEdx-149	15090289	13422176	0.889458	329716	22
QDOEdx-150	15090289	10809575	0.716327	330094	18
QDOEdx-151	13833336	10683928	0.772332	326281	17
QDOEdx-152	13833336	12788181	0.924447	331058	22
QDOEdx-153	13833336	12496284	0.903346	327670	21
QDOEdx-154	13833336	10184820	0.736252	330326	18
QDOEdx-155	13833336	10224129	0.739094	326826	17
QDOEdx-156	12361800	8201767	0.663477	323268	13
QDOEdx-157	12361800	10884590	0.880502	329874	17
QDOEdx-158	12361800	11247858	0.909888	315201	19
QDOEdx-159	12361800	11370128	0.919779	327293	18
QDOEdx-160	12361800	7977577	0.645341	308908	13
QDOEdx-161	16510595	12845473	0.778014	318067	22
QDOEdx-162	16510595	14915927	0.903415	330252	25
QDOEdx-163	16510595	14946690	0.905279	310725	27
QDOEdx-164	16510595	14877667	0.901098	323244	25
QDOEdx-165	16510595	11792852	0.71426	329850	19
QDOEdx-166	13577845	10221591	0.752814	324558	17
QDOEdx-167	13577845	11756367	0.865849	331499	20
QDOEdx-168	13577845	12035355	0.886397	322834	20
QDOEdx-169	13577845	12245158	0.901848	327931	21
QDOEdx-170	13577845	9323313	0.686656	329956	16
QDOEdx-171	10565821	7218408	0.683185	318284	11
QDOEdx-172	10565821	9116806	0.862858	324733	14
QDOEdx-173	10565821	9371469	0.886961	316705	14
QDOEdx-174	10565821	8998224	0.851635	319767	14
QDOEdx-175	10565821	6427017	0.608284	296932	11
QDOEdx-176	14749318	11672426	0.791388	329345	21
QDOEdx-177	14749318	13135994	0.890617	328794	22
QDOEdx-178	14749318	12075049	0.818685	327406	20
QDOEdx-179	14749318	13321821	0.903216	323969	24
QDOEdx-180	14749318	11554050	0.783362	328795	19
QDOEdx-181	20741864	16361439	0.788812	330182	29
QDOEdx-182	20741864	18462959	0.89013	331121	30
QDOEdx-183	20741864	19052956	0.918575	324029	34
QDOEdx-184	20741864	18280838	0.88135	326693	30
QDOEdx-185	20741864	14183835	0.683826	322613	24
QDOEdx-186	9550754	6723153	0.70394	324966	12
QDOEdx-187	9550754	8441187	0.883824	323880	15
QDOEdx-188	9550754	8711688	0.912147	308363	17
QDOEdx-189	9550754	9014263	0.943827	305088	16
QDOEdx-190	9550754	7128948	0.746428	326414	12
QDOEdx-191	15442923	11946197	0.773571	319216	20
QDOEdx-192	15442923	13952789	0.903507	328407	24
QDOEdx-193	15442923	13900244	0.900104	321623	25
QDOEdx-194	15442923	13990871	0.905973	323817	25
QDOEdx-195	15442923	11146701	0.7218	327391	19
QDOEdx-196	18252966	14066051	0.770617	324304	24
QDOEdx-197	18252966	16380659	0.897425	330212	27
QDOEdx-198	18252966	16323188	0.894276	322140	28
QDOEdx-199	18252966	16425833	0.899899	327092	28
QDOEdx-200	18252966	12120857	0.664049	326766	20
QDOEdx-201	15826199	11830868	0.74755	324733	20
QDOEdx-202	15826199	14079911	0.889658	329886	24
QDOEdx-203	15826199	13848364	0.875028	316043	25
QDOEdx-204	15826199	13872749	0.876569	311405	25
QDOEdx-205	15826199	10857770	0.686063	326926	19
QDOEdx-206	17667015	14093554	0.797733	309344	29
QDOEdx-207	17667015	15678066	0.88742	322637	27
QDOEdx-208	17667015	15669243	0.886921	326554	27
QDOEdx-209	17667015	15090570	0.854166	323826	26
QDOEdx-210	17667015	11744721	0.664782	329729	20
QDOEdx-211	16789132	12717295	0.757472	318480	22
QDOEdx-212	16789132	14758179	0.879032	331734	25
QDOEdx-213	16789132	15268468	0.909426	327468	27
QDOEdx-214	16789132	14532692	0.865601	326737	24
QDOEdx-215	16789132	11368037	0.677107	325407	19
QDOEdx-216	11346542	7439500	0.655662	302243	13
QDOEdx-217	11346542	9909230	0.873326	327136	15
QDOEdx-218	11346542	10098197	0.88998	325775	16
QDOEdx-219	11346542	10196571	0.89865	326401	16
QDOEdx-220	11346542	7322279	0.645331	318186	12
QDOEdx-221	13444792	10732684	0.798278	322465	19
QDOEdx-222	13444792	12318057	0.916195	322140	22
QDOEdx-223	13444792	12320209	0.916355	313071	24
QDOEdx-224	13444792	12260256	0.911896	326086	21
QDOEdx-225	13444792	9482532	0.705294	325269	17
QDOEdx-226	18043840	14516656	0.804521	327446	25
QDOEdx-227	18043840	16493767	0.914094	330148	28
QDOEdx-228	18043840	16565482	0.918069	329165	28
QDOEdx-229	18043840	16501726	0.914535	332607	27
QDOEdx-230	18043840	12626138	0.699748	329025	22
QDOEdx-231	13988927	10174704	0.72734	323834	18
QDOEdx-232	13988927	12455985	0.890417	328005	21
QDOEdx-233	13988927	12936703	0.924782	323315	23
QDOEdx-234	13988927	12891329	0.921538	323949	23
QDOEdx-235	13988927	8550918	0.611263	325067	15
QDOEdx-236	14491109	10391039	0.717063	311854	20
QDOEdx-237	14491109	13171182	0.908915	327660	22
QDOEdx-238	14491109	13059149	0.901184	322006	24
QDOEdx-239	14491109	13123602	0.905631	327334	23
QDOEdx-240	14491109	9365262	0.646276	314447	18
QDOEdx-241	14089403	10098594	0.716751	307449	19
QDOEdx-242	14089403	12528578	0.88922	327903	21
QDOEdx-243	14089403	13052437	0.926401	321639	23
QDOEdx-244	14089403	12752069	0.905082	328633	22
QDOEdx-245	14089403	8880780	0.630316	322173	15
QDOEdx-246	12515213	9041171	0.722414	321139	15
QDOEdx-247	12515213	11526636	0.92101	321862	22
QDOEdx-248	12515213	10499995	0.838979	319971	19
QDOEdx-249	12515213	11617613	0.928279	324558	20
QDOEdx-250	12515213	7859937	0.628031	322268	14
QDOEdx-251	19178787	13912499	0.725411	324146	25
QDOEdx-252	19178787	16668565	0.869115	329146	29
QDOEdx-253	19178787	17772858	0.926694	324422	33
QDOEdx-254	19178787	17178534	0.895705	329595	31
QDOEdx-255	19178787	12485451	0.651003	325936	24
QDOEdx-256	15574615	11442032	0.734659	321251	20
QDOEdx-257	15574615	14624315	0.938984	327805	27
QDOEdx-258	15574615	14142859	0.908071	322604	25
QDOEdx-259	15574615	14750153	0.947064	322001	28
QDOEdx-260	15574615	9847449	0.632276	322297	18
QDOEdx-261	14859691	11212292	0.754544	319812	21
QDOEdx-262	14859691	13406475	0.902204	326447	24
QDOEdx-263	14859691	13682312	0.920767	311704	26
QDOEdx-264	14859691	13281876	0.893819	316213	26
QDOEdx-265	14859691	9578772	0.644614	317027	18
QDOEdx-266	13685680	10073078	0.736031	307034	19
QDOEdx-267	13685680	12256916	0.895602	319472	21
QDOEdx-268	13685680	12359406	0.90309	306622	26
QDOEdx-269	13685680	11860679	0.866649	312802	22
QDOEdx-270	13685680	8754086	0.639653	319803	15
QDOEdx-271	8943739	6318918	0.706519	275781	13
QDOEdx-272	8943739	7997970	0.894254	300885	16
QDOEdx-273	8943739	7842118	0.876828	304591	15
QDOEdx-274	8943739	8066942	0.901965	309669	15
QDOEdx-275	8943739	5392062	0.602887	301993	10
