# Supplementary material for: Segregation distortion: high genetic load suggested by a Chinese shrimp family under high-intensity selection
Source: Sci Rep. 2020 Dec 11;10:21820. doi: 10.1038/s41598-020-78389-w (PMC7732831; doi:10.1038/s41598-020-78389-w)
Supplement: Supplementary file 4 — Supplementary Table S3 [file 41598_2020_78389_MOESM4_ESM.xlsx]

## Sheet: Sheet1
Title：Segregation distortion：High genetic load suggested by a Chinese shrimp family under high-intensity selection Authors：Qiang Fu1,2, Xianhong Meng1,2, Sheng Luan1,2, Baolong Chen1,2, Jiawang Cao1,2, Xupeng Li1,2 & Jie Kong1,2,* Affiliation：1Key Laboratory for Sustainable Utilization of Marine Fisheries Resources, Yellow Sea Fisheries Research Institute, Chinese Academy of Fishery Sciences, Min…
Supplementary Table S3 The detailed genotyping information of 32229 SNPs in 273 shrimps
Reference_id	Reference_sequence	SNP_loci	Marker type	Geno-type	Number	Geno-type	Number	Geno-type	Number
>ref-16	AATTGAATAACACGCGCTCCGTCTAAC	15	<nnxnp>	nn	108	np	130
>ref-28	TCGCAGGGAACGGATGCTCCAAGCCCC	2	<lmxll>	ll	152	lm	115
>ref-28	TCGCAGGGAACGGATGCTCCAAGCCCC	23	<hkxhk>	hh	2	hk	268	kk	0
>ref-39	GTATGGGGCACGGTGCCTCCGTGTGCA	21	<lmxll>	ll	132	lm	131
>ref-56	TGTTTGAGCACTGTCTCTCCTGCATGA	15	<nnxnp>	nn	116	np	122
>ref-106	CCCTTCCTTACTTCTACTCCGTCCCCA	27	<lmxll>	ll	113	lm	127
>ref-130	TTTCCCCTTACTTTTCCTCCTTCCTTT	2	<nnxnp>	nn	232	np	1
>ref-130	TTTCCCCTTACTTTTCCTCCTTCCTTT	4	<nnxnp>	nn	230	np	1
>ref-150	TATCCATCGACCCTTCCTCCTCCATTT	9	<hkxhk>	hh	50	hk	145	kk	41
>ref-157	CAGATAGACACAAAACCTCCATAAATA	9	<nnxnp>	nn	117	np	138
>ref-160	CTAACAGTTACTTCAGCTCCCAAGGAC	4	<nnxnp>	nn	247	np	0
>ref-180	CACACGTACACACACCCTCCCACCTTC	6	<nnxnp>	nn	257	np	2
>ref-180	CACACGTACACACACCCTCCCACCTTC	14	<hkxhk>	hh	54	hk	160	kk	41
>ref-188	TTCATCATGACTCCTCCTCCCTCTTCT	9	<hkxhk>	hh	37	hk	149	kk	59
>ref-188	TTCATCATGACTCCTCCTCCCTCTTCT	23	<hkxhk>	hh	58	hk	147	kk	40
>ref-198	CCCTCCTCCACTCCCACTCCTCGCAAA	12	<lmxll>	ll	134	lm	118
>ref-216	ATATTCATTACTCCAACTCCTTACTTC	13	<hkxhk>	hh	48	hk	122	kk	52
>ref-237	TCCTCCTTCACTTCATCTCCTTCTTCC	3	<nnxnp>	nn	268	np	0
>ref-248	TGGATCACCACCATCACTCCGCCAACA	1	<nnxnp>	nn	116	np	148
>ref-269	CCACATCCAACCAGACCTCCAGATCTG	21	<nnxnp>	nn	251	np	0
>ref-278	TCATCATCAACACCCTCTCCACCACAC	27	<hkxhk>	hh	66	hk	141	kk	60
>ref-279	TCTGACATGACTATCTCTCCCTATACA	21	<lmxll>	ll	125	lm	121
>ref-299	GCAGCTATTACCGCATCTCCGCTACTG	12	<nnxnp>	nn	125	np	137
>ref-310	CCTGCAGGAACTCCGGCTCCGCCTCCT	16	<lmxll>	ll	146	lm	122
>ref-357	AGAAACCCTACACCATCTCCACCGACA	22	<nnxnp>	nn	261	np	0
>ref-373	CCTTCCCTTACCTCCCCTCCCATCTTC	21	<nnxnp>	nn	265	np	3
>ref-373	CCTTCCCTTACCTCCCCTCCCATCTTC	22	<nnxnp>	nn	58	np	183
>ref-374	ATATCTACCACTCCCTCTCCCTCTTAC	26	<nnxnp>	nn	107	np	127
>ref-374	ATATCTACCACTCCCTCTCCCTCTTAC	27	<nnxnp>	nn	109	np	127
>ref-396	TCCTGTGTCACTCGGCCTCCAAAGTGA	13	<lmxll>	ll	120	lm	139
>ref-409	CACAAGCATACACGAGCTCCCTCCTCC	26	<lmxll>	ll	135	lm	102
>ref-452	ACACAGTCCACCCTCCCTCCGACCTGA	13	<lmxll>	ll	26	lm	233
>ref-452	ACACAGTCCACCCTCCCTCCGACCTGA	14	<lmxll>	ll	25	lm	233
>ref-483	CGAGTCCTTACTCATCCTCCTCCGGCC	8	<hkxhk>	hh	0	hk	262	kk	1
>ref-489	ATGAACCCCACTCCACCTCCCACCTCT	13	<lmxll>	ll	143	lm	124
>ref-490	CTGACGAACACACGTCCTCCGTAGCAC	5	<lmxll>	ll	151	lm	109
>ref-499	TTGAAGGGAACATCACCTCCTTTCTAG	16	<hkxhk>	hh	121	hk	135	kk	0
>ref-502	CCGCCCAGTACGGGGGCTCCCCCACCA	25	<hkxhk>	hh	1	hk	265	kk	4
>ref-517	AGCTACTTCACTTACACTCCTGCTATA	2	<hkxhk>	hh	4	hk	256	kk	5
>ref-517	AGCTACTTCACTTACACTCCTGCTATA	21	<hkxhk>	hh	4	hk	256	kk	5
>ref-522	TGCATGAGAACCCCCCCTCCCCCCTCC	1	<hkxhk>	hh	0	hk	241	kk	7
>ref-522	TGCATGAGAACCCCCCCTCCCCCCTCC	8	<hkxhk>	hh	0	hk	242	kk	7
>ref-535	CCACGCCACACACGCACTCCCACACCC	6	<lmxll>	ll	127	lm	140
>ref-540	GATCCAAGGACGGAGGCTCCTGCACAG	23	<hkxhk>	hh	3	hk	259	kk	0
>ref-540	GATCCAAGGACGGAGGCTCCTGCACAG	26	<hkxhk>	hh	3	hk	259	kk	0
>ref-583	CTGGCTTGAACCGCCGCTCCGAAAGGC	5	<nnxnp>	nn	111	np	138
>ref-608	GATACTCACACCCATGCTCCCAGGAGT	9	<lmxll>	ll	130	lm	122
>ref-609	GCACAATAAACGCCTCCTCCTTTGAAA	7	<lmxll>	ll	109	lm	117
>ref-614	TTCGTCAGTACAACCTCTCCCATGTTC	14	<lmxll>	ll	142	lm	124
>ref-631	TAAACACCTACTCTCTCTCCCTTCTCT	25	<nnxnp>	nn	130	np	117
>ref-637	CCCCCCTTCACTTCTTCTCCCCTATTC	1	<nnxnp>	nn	220	np	1
>ref-637	CCCCCCTTCACTTCTTCTCCCCTATTC	2	<nnxnp>	nn	225	np	0
>ref-639	GCATCAATCACCAATTCTCCTTCCCCC	1	<nnxnp>	nn	147	np	103
>ref-642	GAAGATATCACCATCTCTCCCTCTCAC	5	<nnxnp>	nn	267	np	0
>ref-658	CAAGAGCACACAATGTCTCCAAATATA	13	<lmxll>	ll	124	lm	136
>ref-668	ACAGCCCCAACACCTTCTCCTCTCCCT	3	<lmxll>	ll	233	lm	29
>ref-668	ACAGCCCCAACACCTTCTCCTCTCCCT	16	<lmxll>	ll	202	lm	55
>ref-681	ACCTCTATAACTGTCTCTCCCTTGAAC	21	<hkxhk>	hh	48	hk	149	kk	51
>ref-730	CATATTGACACTATCTCTCCTCAGTCT	22	<lmxll>	ll	135	lm	124
>ref-754	CTCTCCCCCACTCTGTCTCCTCTATCC	3	<nnxnp>	nn	110	np	125
>ref-757	ATACAATTCACATCCTCTCCGTTTATA	12	<lmxll>	ll	95	lm	128
>ref-814	ATACCACCCACAGCCCCTCCTTTTTCC	6	<nnxnp>	nn	138	np	129
>ref-828	CATTTCACCACCCTCCCTCCACCCCTC	5	<lmxll>	ll	120	lm	129
>ref-837	TCGCCACCCACCTCCACTCCCTGAGAA	7	<nnxnp>	nn	131	np	106
>ref-847	CCCCTTCCTACCTATACTCCTTCCCCT	8	<nnxnp>	nn	108	np	152
>ref-847	CCCCTTCCTACCTATACTCCTTCCCCT	12	<nnxnp>	nn	103	np	154
>ref-873	CCCATCTGTACTCCCCCTCCCCCTCTC	23	<nnxnp>	nn	120	np	110
>ref-883	AATACGAAAACATTAACTCCTTCACCA	8	<lmxll>	ll	110	lm	144
>ref-884	CCTCCTATCACCTCTTCTCCAATACCG	26	<nnxnp>	nn	130	np	134
>ref-899	CGACCGCAGACACGCCCTCCGCTCCAG	6	<lmxll>	ll	136	lm	137
>ref-907	CAATCTCCTACCTTCCCTCCCCTATTT	8	<nnxnp>	nn	117	np	134
>ref-918	GTCAACCCTACCACTCCTCCTCCTCCT	22	<lmxll>	ll	262	lm	0
>ref-928	CTCGTACTCACTCAAGCTCCCTTCTAT	15	<hkxhk>	hh	64	hk	140	kk	55
>ref-958	TCTTTCGCCACACACTCTCCGTTGTAA	14	<lmxll>	ll	142	lm	124
>ref-975	CTTTACCCCACTTTTCCTCCATTCTTC	1	<nnxnp>	nn	237	np	1
>ref-984	CACACACAGACACTAACTCCCGACCAC	9	<lmxll>	ll	129	lm	140
>ref-998	CTCCCCTAAACGACCTCTCCTGCTGAG	6	<nnxnp>	nn	122	np	109
>ref-1004	CTCAAGCGTACCCCCTCTCCATTCCCC	3	<nnxnp>	nn	132	np	134
>ref-1030	TTTTCTCTCACTCACTCTCCCCCGCCC	4	<nnxnp>	nn	134	np	127
>ref-1030	TTTTCTCTCACTCACTCTCCCCCGCCC	15	<nnxnp>	nn	134	np	127
>ref-1053	AAGACCCAGACCCACTCTCCCTGACTG	14	<nnxnp>	nn	113	np	154
>ref-1076	TTCACATGCACCCACCCTCCAAGCCAC	26	<lmxll>	ll	136	lm	122
>ref-1091	TGTACAATAACGAAGCCTCCATTTATA	1	<hkxhk>	hh	44	hk	126	kk	69
>ref-1091	TGTACAATAACGAAGCCTCCATTTATA	12	<hkxhk>	hh	70	hk	125	kk	44
>ref-1098	TACCAACCAACCACCTCTCCCTCTCTC	1	<lmxll>	ll	115	lm	149
>ref-1115	TGAAGTGGCACGGGGCCTCCCTAAAGA	25	<nnxnp>	nn	251	np	0
>ref-1115	TGAAGTGGCACGGGGCCTCCCTAAAGA	26	<nnxnp>	nn	251	np	0
>ref-1121	CATAATATTACTTCTCCTCCTCCTCAT	24	<lmxll>	ll	121	lm	101
>ref-1155	TCTCCCCTCACTTTCCCTCCCATTCGT	7	<nnxnp>	nn	120	np	142
>ref-1165	ATGTACCACACAATCCCTCCAAAGATA	4	<hkxhk>	hh	0	hk	271	kk	0
>ref-1165	ATGTACCACACAATCCCTCCAAAGATA	15	<hkxhk>	hh	0	hk	271	kk	0
>ref-1187	AACTTTCTAACCGTGGCTCCACGTATC	3	<lmxll>	ll	130	lm	98
>ref-1192	TCCCCTTACACCATATCTCCCTTATCC	4	<nnxnp>	nn	146	np	108
>ref-1201	ACTACAGCTACAAGTCCTCCTCCTCCT	7	<lmxll>	ll	119	lm	138
>ref-1207	AACACACGTACTTGAACTCCGCCATTA	7	<lmxll>	ll	128	lm	139
>ref-1218	CTTCCTCTTACACCTGCTCCTTCCTCT	6	<lmxll>	ll	255	lm	0
>ref-1218	CTTCCTCTTACACCTGCTCCTTCCTCT	16	<lmxll>	ll	218	lm	7
>ref-1223	TTCCTCCCTACTCCCCCTCCCCCCTTA	9	<lmxll>	ll	193	lm	63
>ref-1264	TATATATGTACACTTCCTCCTCTATCT	24	<lmxll>	ll	111	lm	120
>ref-1264	TATATATGTACACTTCCTCCTCTATCT	26	<lmxll>	ll	109	lm	122
>ref-1267	CCTCCTATTACACACCCTCCTTCTCCC	23	<nnxnp>	nn	141	np	114
>ref-1285	ATGTATGACACGTTGACTCCGTAATCA	15	<nnxnp>	nn	135	np	131
>ref-1307	CCCCCACACACATACCCTCCCTCCCTT	8	<hkxhk>	hh	2	hk	264	kk	0
>ref-1307	CCCCCACACACATACCCTCCCTCCCTT	21	<hkxhk>	hh	2	hk	264	kk	0
>ref-1321	TTCCACCACACCCACTCTCCGCCCACA	7	<lmxll>	ll	120	lm	128
>ref-1328	AGAATATGCACTGACACTCCCACTCAT	6	<nnxnp>	nn	117	np	133
>ref-1356	TCCTTATCAACTCCCTCTCCCCCCCTC	3	<nnxnp>	nn	52	np	180
>ref-1356	TCCTTATCAACTCCCTCTCCCCCCCTC	14	<nnxnp>	nn	52	np	181
>ref-1364	AATCTCCTTACCTCCCCTCCCTTTCTA	21	<hkxhk>	hh	74	hk	124	kk	40
>ref-1371	ATTGTTCATACAGATACTCCAACATCT	5	<lmxll>	ll	102	lm	144
>ref-1404	CCCTCTCTGACCCTCCCTCCTATCACC	15	<lmxll>	ll	115	lm	121
>ref-1405	TTTGTGCTCACCGAACCTCCCTTCTTT	6	<lmxll>	ll	143	lm	120
>ref-1410	CTCCTGCCAACATCCCCTCCCCTTCCC	7	<nnxnp>	nn	163	np	88
>ref-1410	CTCCTGCCAACATCCCCTCCCCTTCCC	22	<hkxhk>	hh	0	hk	200	kk	59
>ref-1418	TTTTCCCTTACTATCTCTCCATCTCTC	13	<nnxnp>	nn	72	np	152
>ref-1418	TTTTCCCTTACTATCTCTCCATCTCTC	25	<nnxnp>	nn	77	np	150
>ref-1425	TCCCCTTACACTGTGCCTCCACTGTGT	15	<nnxnp>	nn	266	np	0
>ref-1430	GGCATTTGCACGGCTTCTCCTCTCCCT	2	<lmxll>	ll	136	lm	132
>ref-1430	GGCATTTGCACGGCTTCTCCTCTCCCT	9	<lmxll>	ll	136	lm	132
>ref-1472	CTCTCATTCACTTCCCCTCCTCTTTTT	13	<lmxll>	ll	140	lm	94
>ref-1472	CTCTCATTCACTTCCCCTCCTCTTTTT	25	<nnxnp>	nn	251	np	1
>ref-1526	GAATTATAAACCGAGGCTCCTCATGAT	27	<hkxhk>	hh	50	hk	141	kk	70
>ref-1530	AGTAGTATCACTACTGCTCCTGTTATG	27	<nnxnp>	nn	129	np	114
>ref-1550	GGAGGCGTGACGTCATCTCCCTGACCT	3	<hkxhk>	hh	59	hk	151	kk	55
>ref-1561	ATGGTGATAACGCTGCCTCCACCACCC	1	<nnxnp>	nn	127	np	134
>ref-1561	ATGGTGATAACGCTGCCTCCACCACCC	27	<lmxll>	ll	137	lm	126
>ref-1562	CTGCCTTCCACGTTTACTCCCTCTTAT	12	<lmxll>	ll	126	lm	115
>ref-1577	TCCGGTCTCACCCTTACTCCTGCCCCA	3	<lmxll>	ll	109	lm	149
>ref-1578	CACATAAACACAGACTCTCCCTCTTTC	7	<nnxnp>	nn	128	np	138
>ref-1585	CTTTGCTTCACACTCTCTCCATCCCTC	4	<hkxhk>	hh	0	hk	129	kk	124
>ref-1590	CACCCTTCAACTGCTCCTCCTGCTCAT	22	<nnxnp>	nn	134	np	134
>ref-1599	ACGCCTTCCACTTGGACTCCCGATTGT	27	<hkxhk>	hh	0	hk	270	kk	1
>ref-1688	CGAGGTTTTACACACACTCCCTGGGAC	22	<hkxhk>	hh	0	hk	240	kk	21
>ref-1688	CGAGGTTTTACACACACTCCCTGGGAC	26	<hkxhk>	hh	33	hk	222	kk	0
>ref-1689	ATCATCACCACCTTCTCTCCCTCCTCC	22	<hkxhk>	hh	2	hk	196	kk	70
>ref-1693	TGATTAGAAACGTTTGCTCCAAGTGCC	27	<nnxnp>	nn	122	np	136
>ref-1694	ATCGGCTGGACGGGTTCTCCTAACAGT	5	<lmxll>	ll	26	lm	216
>ref-1694	ATCGGCTGGACGGGTTCTCCTAACAGT	9	<lmxll>	ll	52	lm	187
>ref-1703	CTTCCCCACACTTATTCTCCCTCTCTC	2	<lmxll>	ll	158	lm	86
>ref-1703	CTTCCCCACACTTATTCTCCCTCTCTC	9	<lmxll>	ll	158	lm	87
>ref-1714	CCAGAATACACACAGCCTCCCCTGGTA	25	<lmxll>	ll	132	lm	140
>ref-1747	CTTATTCCCACATTCCCTCCCTATCTC	2	<lmxll>	ll	113	lm	148
>ref-1747	CTTATTCCCACATTCCCTCCCTATCTC	3	<lmxll>	ll	113	lm	148
>ref-1781	TCACATCCCACCTTACCTCCTTCCCTT	25	<lmxll>	ll	134	lm	130
>ref-1784	ATTGACAGGACATTCTCTCCCTCTCAG	15	<nnxnp>	nn	136	np	128
>ref-1793	CAGCCTTCAACAGCGTCTCCTACCAAC	22	<lmxll>	ll	125	lm	144
>ref-1794	ACTATTGACACGATTCCTCCTGCCACA	1	<hkxhk>	hh	50	hk	139	kk	67
>ref-1797	AATGCTCCCACATTCCCTCCCTCCACC	12	<nnxnp>	nn	266	np	0
>ref-1797	AATGCTCCCACATTCCCTCCCTCCACC	21	<nnxnp>	nn	267	np	0
>ref-1813	TACAGAGGCACCCCCGCTCCCCTCTCT	15	<hkxhk>	hh	63	hk	207	kk	0
>ref-1821	TGTTTATTCACATTTCCTCCCTCCCAA	24	<lmxll>	ll	1	lm	259
>ref-1821	TGTTTATTCACATTTCCTCCCTCCCAA	27	<lmxll>	ll	1	lm	260
>ref-1829	ATCTCACGCACACACACTCCTGAACTC	26	<nnxnp>	nn	153	np	102
>ref-1845	TTTGTTCGCACAGATCCTCCTCCGCAG	8	<nnxnp>	nn	130	np	128
>ref-1877	ATCCCTCCCACTCTCTCTCCCTTTGTA	7	<lmxll>	ll	60	lm	202
>ref-1877	ATCCCTCCCACTCTCTCTCCCTTTGTA	15	<lmxll>	ll	59	lm	202
>ref-1886	CAGACACTTACACTCACTCCCTCCCTT	22	<hkxhk>	hh	1	hk	201	kk	52
>ref-1894	ACAACAGCGACGAACCCTCCTCGTGCT	4	<nnxnp>	nn	264	np	0
>ref-1894	ACAACAGCGACGAACCCTCCTCGTGCT	25	<nnxnp>	nn	263	np	0
>ref-1900	TAGGACACCACTTACGCTCCGTAAGTG	14	<nnxnp>	nn	257	np	1
>ref-1905	AATCAGCGCACGAGATCTCCTAAGCTA	16	<hkxhk>	hh	68	hk	147	kk	52
>ref-1910	GGAAAGATTACTGTCCCTCCTCCTTAT	22	<nnxnp>	nn	116	np	130
>ref-1913	TTTCCTCTCACCCTTTCTCCTCTCTTT	1	<hkxhk>	hh	3	hk	238	kk	8
>ref-1913	TTTCCTCTCACCCTTTCTCCTCTCTTT	14	<hkxhk>	hh	3	hk	236	kk	8
>ref-1925	CCCCCTAATACTCCCCCTCCATCCTGC	4	<lmxll>	ll	137	lm	118
>ref-1939	AGATATCAGACGCTTCCTCCCGAACAC	22	<nnxnp>	nn	122	np	125
>ref-1974	ATCGAAAACACAGTTACTCCTAAAGCA	27	<lmxll>	ll	138	lm	102
>ref-1978	AAGGGTGAAACTGTCGCTCCTGATACA	5	<nnxnp>	nn	127	np	140
>ref-1989	TTATTAAATACATTCTCTCCTTCTCTC	21	<nnxnp>	nn	125	np	111
>ref-2007	AGCTCTCTCACCCTCACTCCTCATGCA	15	<nnxnp>	nn	133	np	131
>ref-2030	TTTCCCTTTACGGACACTCCTCCTACG	13	<lmxll>	ll	102	lm	135
>ref-2045	CATTCACTCACTCTTCCTCCGAGCTGC	21	<nnxnp>	nn	127	np	131
>ref-2064	TCTCCCTTTACGTACTCTCCCTTTGCC	3	<hkxhk>	hh	0	hk	271	kk	2
>ref-2064	TCTCCCTTTACGTACTCTCCCTTTGCC	25	<hkxhk>	hh	0	hk	271	kk	2
>ref-2080	TCCCGTCTTACCCCATCTCCTCCTTCA	5	<nnxnp>	nn	110	np	148
>ref-2095	TCCTTCTCTACGCTCTCTCCCTTCCTT	21	<nnxnp>	nn	128	np	137
>ref-2103	ATGCGGATAACTCTATCTCCCTGTCTC	15	<lmxll>	ll	118	lm	137
>ref-2107	GAGCTATTCACCCAACCTCCCCCACCC	6	<nnxnp>	nn	132	np	104
>ref-2115	GTGTAAGTAACAATAACTCCTTTATGA	25	<nnxnp>	nn	251	np	0
>ref-2119	AGTAATAACACGGCTTCTCCTTGGAGT	27	<lmxll>	ll	129	lm	123
>ref-2120	TCTCGTTTTACCGCCTCTCCCCATTCT	22	<hkxhk>	hh	61	hk	137	kk	59
>ref-2133	ATATATAATACAGATGCTCCTTCTTCT	24	<nnxnp>	nn	116	np	128
>ref-2165	CCTTTCTTCACTCCCCCTCCTCCATCC	9	<lmxll>	ll	35	lm	191
>ref-2165	CCTTTCTTCACTCCCCCTCCTCCATCC	12	<lmxll>	ll	35	lm	191
>ref-2175	TCAACATATACAGACACTCCATTTGTT	1	<lmxll>	ll	118	lm	124
>ref-2184	TGCTGTCTGACTCTTCCTCCTCCTCCC	9	<lmxll>	ll	235	lm	0
>ref-2184	TGCTGTCTGACTCTTCCTCCTCCTCCC	24	<lmxll>	ll	246	lm	0
>ref-2260	ATGTACTCCACCCTTCCTCCTCTTTCT	4	<nnxnp>	nn	263	np	0
>ref-2260	ATGTACTCCACCCTTCCTCCTCTTTCT	25	<nnxnp>	nn	259	np	2
>ref-2263	GGAGTCCTTACACAATCTCCGTCTCTC	12	<lmxll>	ll	118	lm	144
>ref-2273	CCCGGTAACACTGTCACTCCGCATAAC	21	<nnxnp>	nn	135	np	130
>ref-2278	ATCCCTCCTACTCGATCTCCCTCCCCC	8	<nnxnp>	nn	121	np	125
>ref-2278	ATCCCTCCTACTCGATCTCCCTCCCCC	14	<nnxnp>	nn	119	np	125
>ref-2289	CCTACCTCTACCCCTCCTCCCTCATTC	1	<nnxnp>	nn	15	np	242
>ref-2289	CCTACCTCTACCCCTCCTCCCTCATTC	4	<nnxnp>	nn	14	np	243
>ref-2297	TTTGAACGCACACGAGCTCCTCCCTCG	7	<hkxhk>	hh	62	hk	132	kk	57
>ref-2360	GCCCACGTAACTGAACCTCCCCCCATC	26	<nnxnp>	nn	254	np	0
>ref-2374	CACACCTATACAGACGCTCCTCCATTT	23	<hkxhk>	hh	73	hk	136	kk	53
>ref-2401	ATCTATCCTACAGTCGCTCCACACCAA	4	<nnxnp>	nn	115	np	143
>ref-2408	ATAATCAGTACTTCCCCTCCGCCATCA	3	<hkxhk>	hh	64	hk	202	kk	0
>ref-2408	ATAATCAGTACTTCCCCTCCGCCATCA	27	<hkxhk>	hh	64	hk	201	kk	0
>ref-2412	CAGCAGTTCACTGAGTCTCCTTTGAAC	2	<hkxhk>	hh	0	hk	273	kk	0
>ref-2423	GAAAGTAACACGCTTGCTCCGCGACAC	25	<lmxll>	ll	109	lm	122
>ref-2436	AACCCTGTCACTGCTTCTCCTCTGTCA	22	<hkxhk>	hh	46	hk	152	kk	66
>ref-2437	ACTGTCGTGACGACGGCTCCAAATATA	24	<hkxhk>	hh	34	hk	117	kk	78
>ref-2442	CCTACGCATACCCTGTCTCCATCACCC	27	<nnxnp>	nn	95	np	139
>ref-2444	CGGTTTTGCACTCCCTCTCCCTCTCAT	6	<nnxnp>	nn	122	np	127
>ref-2444	CGGTTTTGCACTCCCTCTCCCTCTCAT	12	<nnxnp>	nn	121	np	127
>ref-2456	TAAGCATAAACAGTAACTCCTGATGAA	24	<lmxll>	ll	128	lm	131
>ref-2471	GGGGTCTCCACCTTTCCTCCCCCTTTT	27	<nnxnp>	nn	132	np	132
>ref-2478	TCTTGGTCCACCTCTCCTCCCCTCTTT	26	<lmxll>	ll	125	lm	135
>ref-2484	CCCTCCCCCACCCCCTCTCCATGTGTG	25	<lmxll>	ll	13	lm	231
>ref-2484	CCCTCCCCCACCCCCTCTCCATGTGTG	26	<lmxll>	ll	13	lm	231
>ref-2488	CCTATAGTGACACTTCCTCCTTGAACA	1	<nnxnp>	nn	139	np	106
>ref-2488	CCTATAGTGACACTTCCTCCTTGAACA	7	<lmxll>	ll	254	lm	11
>ref-2502	TCTCTTCCCACTTACTCTCCCTCCTCC	5	<lmxll>	ll	40	lm	194
>ref-2502	TCTCTTCCCACTTACTCTCCCTCCTCC	14	<lmxll>	ll	27	lm	201
>ref-2515	CCCTCACATACACCCCCTCCCCCTTTC	2	<lmxll>	ll	3	lm	254
>ref-2515	CCCTCACATACACCCCCTCCCCCTTTC	5	<lmxll>	ll	3	lm	253
>ref-2564	TATTCCATTACGCGGACTCCGTCGCAC	8	<nnxnp>	nn	115	np	142
>ref-2576	ACCAACCAAACAAGAACTCCATTTAAC	6	<lmxll>	ll	125	lm	131
>ref-2626	AACCACACAACCACAACTCCATTCTCT	12	<lmxll>	ll	112	lm	148
>ref-2632	ACCTTGCGTACAATTACTCCTGTACAA	9	<nnxnp>	nn	122	np	109
>ref-2655	TCCCCATCCACCCTCCCTCCCCCTGTC	6	<lmxll>	ll	240	lm	1
>ref-2655	TCCCCATCCACCCTCCCTCCCCCTGTC	25	<lmxll>	ll	223	lm	13
>ref-2675	TCCCTTCCTACTCTCACTCCCTCTTCC	1	<nnxnp>	nn	255	np	1
>ref-2675	TCCCTTCCTACTCTCACTCCCTCTTCC	9	<nnxnp>	nn	258	np	1
>ref-2679	CTAACAATAACACAGCCTCCTCTGATT	1	<hkxhk>	hh	66	hk	138	kk	51
>ref-2701	CGAACGTTCACACCGCCTCCCGCCACA	27	<nnxnp>	nn	138	np	132
>ref-2725	CACTCTTACACACCTACTCCTTTCGCT	2	<lmxll>	ll	119	lm	118
>ref-2725	CACTCTTACACACCTACTCCTTTCGCT	7	<lmxll>	ll	120	lm	117
>ref-2728	TGGAACCAGACTGCCGCTCCCTCATTC	24	<nnxnp>	nn	130	np	127
>ref-2733	ACTACTACTACTACACCTCCATACCAC	26	<hkxhk>	hh	45	hk	139	kk	54
>ref-2733	ACTACTACTACTACACCTCCATACCAC	27	<hkxhk>	hh	54	hk	139	kk	45
>ref-2742	CCTCTCTTTACTCTCTCTCCCTCAGTC	21	<lmxll>	ll	120	lm	140
>ref-2821	ATCACGCCCACTTCTCCTCCTGTCTCC	9	<nnxnp>	nn	127	np	132
>ref-2832	TCTCTTTCTACCACGTCTCCCCTTACG	15	<lmxll>	ll	119	lm	146
>ref-2838	TCCCTTTTCACTCCGTCTCCTCATCCT	4	<nnxnp>	nn	10	np	256
>ref-2838	TCCCTTTTCACTCCGTCTCCTCATCCT	15	<nnxnp>	nn	10	np	256
>ref-2839	AAATCCATCACCACTACTCCATGCTGG	23	<nnxnp>	nn	220	np	41
>ref-2839	AAATCCATCACCACTACTCCATGCTGG	26	<lmxll>	ll	212	lm	45
>ref-2845	TCCATCCTCACCCCCGCTCCGTCTGCT	5	<nnxnp>	nn	136	np	133
>ref-2850	ATTCCCCAAACTCTCCCTCCCTCCCCC	2	<nnxnp>	nn	184	np	58
>ref-2856	GTGCCTCGAACCAGCGCTCCCTCCTAT	2	<nnxnp>	nn	175	np	69
>ref-2882	CAACCCACGACAGCTACTCCTCCCCAC	22	<lmxll>	ll	149	lm	119
>ref-2883	CTTCCTTACACCTCCCCTCCTCTCTCA	25	<nnxnp>	nn	66	np	198
>ref-2886	AACCTCTCTACCCGGCCTCCCTGCCCA	14	<lmxll>	ll	112	lm	157
>ref-2894	ACATACAACACAAAAACTCCGTCCGTG	27	<nnxnp>	nn	124	np	117
>ref-2919	TTTCGGCTTACACTCTCTCCTCCTTAT	26	<hkxhk>	hh	37	hk	130	kk	71
>ref-2928	AGAAGGGACACCTTATCTCCGCACGGA	22	<lmxll>	ll	267	lm	0
>ref-2950	TCCCCTCCGACCCCCTCTCCCTCTCTT	4	<nnxnp>	nn	257	np	0
>ref-2950	TCCCCTCCGACCCCCTCTCCCTCTCTT	12	<nnxnp>	nn	249	np	4
>ref-2989	GTTTATGTCACGCATCCTCCCTCTGCA	1	<nnxnp>	nn	269	np	0
>ref-2989	GTTTATGTCACGCATCCTCCCTCTGCA	5	<lmxll>	ll	137	lm	122
>ref-3028	ATTCTCTTCACCCCCCCTCCCTCCTCC	4	<lmxll>	ll	254	lm	0
>ref-3028	ATTCTCTTCACCCCCCCTCCCTCCTCC	6	<lmxll>	ll	250	lm	0
>ref-3029	GAAATAGATACTGACTCTCCATGGGTA	25	<lmxll>	ll	126	lm	115
>ref-3030	CTCATATCAACCTTATCTCCCATCTTC	9	<hkxhk>	hh	56	hk	148	kk	45
>ref-3036	GACAAGAACACAAAACCTCCCTTCCCT	2	<hkxhk>	hh	0	hk	273	kk	0
>ref-3036	GACAAGAACACAAAACCTCCCTTCCCT	16	<lmxll>	ll	171	lm	89
>ref-3037	CTTGACGTTACGGACTCTCCTTTACGT	23	<hkxhk>	hh	52	hk	122	kk	61
>ref-3111	CCACCCTCCACCCTCCCTCCACTCCTC	2	<nnxnp>	nn	230	np	23
>ref-3111	CCACCCTCCACCCTCCCTCCACTCCTC	3	<nnxnp>	nn	197	np	23
>ref-3126	CGACTCTTAACCTGTTCTCCGAAAAGA	5	<nnxnp>	nn	254	np	0
>ref-3140	CCCCTGCCCACACTCACTCCTCTGGCC	25	<nnxnp>	nn	273	np	0
>ref-3182	AATGAGGCGACGCTCGCTCCACATATA	6	<lmxll>	ll	126	lm	129
>ref-3202	AACCAGGTCACTATACCTCCGCCTACG	25	<lmxll>	ll	138	lm	128
>ref-3222	GCTGCCCCAACTGTTCCTCCTACTACT	15	<hkxhk>	hh	3	hk	262	kk	2
>ref-3222	GCTGCCCCAACTGTTCCTCCTACTACT	25	<hkxhk>	hh	2	hk	262	kk	3
>ref-3232	ATCAACAGCACAAAGCCTCCCCCAGCG	1	<hkxhk>	hh	62	hk	144	kk	61
>ref-3260	TGCATAGGAACACAAGCTCCGCCTTCT	15	<hkxhk>	hh	0	hk	273	kk	0
>ref-3265	AGCACACACACCCTGCCTCCTTAGCCG	8	<nnxnp>	nn	135	np	121
>ref-3274	TCTCACAGCACACCATCTCCCTGCGAT	14	<lmxll>	ll	137	lm	131
>ref-3277	GTAGCGAGTACGTCCTCTCCTCCACGT	15	<hkxhk>	hh	69	hk	127	kk	47
>ref-3305	ACTACAACTACTACAACTCCCATTACA	1	<hkxhk>	hh	3	hk	250	kk	0
>ref-3305	ACTACAACTACTACAACTCCCATTACA	25	<hkxhk>	hh	3	hk	250	kk	0
>ref-3317	CACACTCTCACTCACTCTCCTCACGCT	25	<nnxnp>	nn	259	np	3
>ref-3342	TCAAGTCTTACTGCCCCTCCTCCCCCT	9	<nnxnp>	nn	124	np	129
>ref-3347	AAACGAAACACCAATCCTCCTCTTTCC	15	<hkxhk>	hh	49	hk	143	kk	68
>ref-3368	TCCTTCTCTACGCCTTCTCCTTCCCCC	27	<lmxll>	ll	133	lm	128
>ref-3391	CCTACTCCAACCCTACCTCCTTCCCCT	9	<nnxnp>	nn	224	np	8
>ref-3454	GACAGAGGGACGTAGGCTCCTGGAGGA	14	<hkxhk>	hh	230	hk	32	kk	0
>ref-3454	GACAGAGGGACGTAGGCTCCTGGAGGA	25	<lmxll>	ll	258	lm	5
>ref-3463	CTGCCTTCCACCCTTTCTCCTTGTCCT	24	<hkxhk>	hh	47	hk	146	kk	65
>ref-3466	TCTTCGTTCACTCGTTCTCCTCCACAA	21	<nnxnp>	nn	199	np	34
>ref-3488	GGGAGAAACACAATCCCTCCGCAAACA	16	<nnxnp>	nn	112	np	131
>ref-3498	GCATCCACAACATCAGCTCCAGTTGGA	13	<lmxll>	ll	109	lm	146
>ref-3502	TGGTTGGCCACTTATACTCCCCAGAGT	24	<lmxll>	ll	127	lm	128
>ref-3531	CGGCCGGTGACGTCAACTCCGCTAACT	2	<nnxnp>	nn	134	np	130
>ref-3533	TGTCAGCAAACATACGCTCCAGCTAGT	24	<nnxnp>	nn	122	np	130
>ref-3534	CTCTACTACACCCTCCCTCCCCCTTCC	3	<nnxnp>	nn	272	np	0
>ref-3534	CTCTACTACACCCTCCCTCCCCCTTCC	5	<lmxll>	ll	124	lm	138
>ref-3554	AGGGTGTCCACGCACCCTCCTCACCAG	8	<nnxnp>	nn	130	np	139
>ref-3554	AGGGTGTCCACGCACCCTCCTCACCAG	26	<nnxnp>	nn	129	np	139
>ref-3603	GTTACTCCAACTCATCCTCCTTACAAC	12	<hkxhk>	hh	60	hk	134	kk	38
>ref-3615	CGAGCGTTAACCTAACCTCCCACCTTT	6	<lmxll>	ll	125	lm	136
>ref-3626	CCTTCCCCAACTTTCTCTCCTTAATCC	21	<nnxnp>	nn	94	np	142
>ref-3641	CTGTTAAGCACTGTTGCTCCACAGTTT	15	<nnxnp>	nn	118	np	141
>ref-3644	TTCCATCCAACAAGCCCTCCCTCTCCT	14	<nnxnp>	nn	135	np	127
>ref-3667	CACACACACACTTCACCTCCTTCACAA	5	<nnxnp>	nn	257	np	0
>ref-3668	GAAGCGAAGACCTTTCCTCCTCTGCTA	13	<lmxll>	ll	7	lm	262
>ref-3668	GAAGCGAAGACCTTTCCTCCTCTGCTA	24	<nnxnp>	nn	21	np	237
>ref-3671	CACCCACGCACTTTACCTCCACAAGCT	1	<lmxll>	ll	112	lm	113
>ref-3681	CTCTCTTCAACCTCCCCTCCATACCTT	4	<hkxhk>	hh	52	hk	125	kk	64
>ref-3685	AACTTGGCCACTGCATCTCCATTAGCA	27	<nnxnp>	nn	123	np	147
>ref-3696	ACACGACCAACACGAGCTCCCAACCGA	2	<nnxnp>	nn	237	np	0
>ref-3698	ACTTATCCAACAACTTCTCCAGTCACT	22	<hkxhk>	hh	0	hk	268	kk	0
>ref-3698	ACTTATCCAACAACTTCTCCAGTCACT	25	<hkxhk>	hh	5	hk	263	kk	0
>ref-3711	GATATCGCGACGCGATCTCCTCCCCGG	7	<hkxhk>	hh	44	hk	131	kk	74
>ref-3732	CCTCCGTTCACTCATTCTCCTTGTCTA	1	<hkxhk>	hh	0	hk	270	kk	1
>ref-3732	CCTCCGTTCACTCATTCTCCTTGTCTA	26	<hkxhk>	hh	1	hk	270	kk	0
>ref-3733	GTTCCTCCCACCTCTCCTCCCTGCATC	1	<lmxll>	ll	120	lm	128
>ref-3761	CCCTTACCCACATCCCCTCCGCCCATT	1	<nnxnp>	nn	246	np	0
>ref-3761	CCCTTACCCACATCCCCTCCGCCCATT	3	<nnxnp>	nn	249	np	0
>ref-3772	TAATCACTAACTCAACCTCCCTTCACT	16	<hkxhk>	hh	5	hk	268	kk	0
>ref-3788	CACCCCCACACACTCCCTCCTCCTTCA	13	<lmxll>	ll	8	lm	264
>ref-3788	CACCCCCACACACTCCCTCCTCCTTCA	25	<lmxll>	ll	8	lm	264
>ref-3803	CCGCCGATCACTGTCTCTCCAAGCTAA	6	<nnxnp>	nn	271	np	0
>ref-3832	AATTGGTGCACGTACCCTCCACCAAGT	16	<nnxnp>	nn	118	np	138
>ref-3837	TCTCTTCCCACTCCATCTCCTCCTTGT	14	<hkxhk>	hh	62	hk	194	kk	0
>ref-3837	TCTCTTCCCACTCCATCTCCTCCTTGT	26	<hkxhk>	hh	60	hk	194	kk	0
>ref-3839	ACTGACTCAACTCACCCTCCCACTGAA	8	<nnxnp>	nn	107	np	113
>ref-3841	AGCGTGCTGACTGTGTCTCCTCCTCTA	9	<lmxll>	ll	117	lm	153
>ref-3847	ATCCCATACACTCTTCCTCCATCTCCT	1	<hkxhk>	hh	54	hk	142	kk	64
>ref-3855	AGGCGACCCACTTCCCCTCCATTCTTT	24	<nnxnp>	nn	129	np	131
>ref-3923	TGTTGACCAACGAACTCTCCACATCTG	15	<lmxll>	ll	122	lm	128
>ref-3930	CAGTGAATTACGGCTGCTCCTGTGTTT	4	<lmxll>	ll	4	lm	264
>ref-3932	CACCCTGCCACCCCTTCTCCTTTCTTC	8	<lmxll>	ll	263	lm	0
>ref-3933	CCTTTCTCCACTATCCCTCCCTCTCTT	3	<nnxnp>	nn	60	np	161
>ref-3938	TTCTTCCCCACATCCCCTCCTTCCTTC	12	<hkxhk>	hh	234	hk	4	kk	0
>ref-3938	TTCTTCCCCACATCCCCTCCTTCCTTC	14	<lmxll>	ll	252	lm	0
>ref-3961	TACCCTCATACCCCATCTCCCCCCTTC	24	<lmxll>	ll	138	lm	119
>ref-3967	CTCCTGTCCACCTTTTCTCCTCTCCTC	1	<nnxnp>	nn	262	np	1
>ref-3972	TAGAGATAGACTCGCCCTCCACCATAT	2	<nnxnp>	nn	136	np	130
>ref-3972	TAGAGATAGACTCGCCCTCCACCATAT	25	<nnxnp>	nn	136	np	130
>ref-3986	CCACCCCCCACCCTTTCTCCCTCCCAA	1	<nnxnp>	nn	84	np	169
>ref-3986	CCACCCCCCACCCTTTCTCCCTCCCAA	26	<nnxnp>	nn	82	np	170
>ref-4004	CCTCCCCCAACCCTACCTCCCCCTCAT	16	<nnxnp>	nn	129	np	117
>ref-4005	CCTGCCTCTACCCTACCTCCCCCCTTC	21	<nnxnp>	nn	133	np	136
>ref-4016	CCCCTTTCTACTTCTTCTCCCCTTCTC	2	<hkxhk>	hh	13	hk	237	kk	1
>ref-4016	CCCCTTTCTACTTCTTCTCCCCTTCTC	4	<nnxnp>	nn	180	np	76
>ref-4052	TCCCTCCCTACCCACTCTCCGTCCCCA	21	<lmxll>	ll	185	lm	51
>ref-4052	TCCCTCCCTACCCACTCTCCGTCCCCA	26	<lmxll>	ll	187	lm	50
>ref-4071	CATCCCTCGACATCCTCTCCCTTGCTT	8	<lmxll>	ll	128	lm	140
>ref-4124	TGGCTCCTTACACCCCCTCCCCCCCAC	9	<lmxll>	ll	157	lm	81
>ref-4124	TGGCTCCTTACACCCCCTCCCCCCCAC	12	<lmxll>	ll	156	lm	82
>ref-4140	TAACCGCCAACAACAACTCCGGAGCCT	2	<hkxhk>	hh	60	hk	140	kk	60
>ref-4170	GGAGCCGATACGCCCTCTCCCTCGCCT	24	<nnxnp>	nn	137	np	130
>ref-4212	TAACCGATTACCTGGTCTCCTGCTCCA	13	<nnxnp>	nn	129	np	136
>ref-4214	ATTTTTATCACCTTCCCTCCTCCCTTA	21	<nnxnp>	nn	156	np	89
>ref-4221	CACCACAACACGTCAACTCCTCCTCCA	25	<lmxll>	ll	237	lm	0
>ref-4221	CACCACAACACGTCAACTCCTCCTCCA	27	<lmxll>	ll	228	lm	1
>ref-4227	CCTCCTGGCACTGTATCTCCTTTATTT	4	<nnxnp>	nn	130	np	128
>ref-4234	TTTCTCAACACCACAACTCCTTCCCTC	24	<nnxnp>	nn	131	np	119
>ref-4259	ACCACATCAACTCGACCTCCTTATTTC	13	<lmxll>	ll	151	lm	114
>ref-4263	CCGCTGAGCACGTGTCCTCCTTGGACG	12	<nnxnp>	nn	259	np	0
>ref-4282	ATGCCTTTTACTGGTACTCCCTCCTTG	12	<hkxhk>	hh	58	hk	141	kk	50
>ref-4282	ATGCCTTTTACTGGTACTCCCTCCTTG	22	<hkxhk>	hh	60	hk	141	kk	50
>ref-4296	CCTACGCCTACGCCTACTCCGGCAAGT	6	<hkxhk>	hh	0	hk	272	kk	1
>ref-4304	TTAAGCCCTACGGTTGCTCCTCCCCCT	1	<lmxll>	ll	121	lm	134
>ref-4336	ATAGCTGTAACACCTCCTCCAGCTGCT	2	<lmxll>	ll	115	lm	154
>ref-4341	CTACCCCCCACGTCCCCTCCTTTCCTT	22	<nnxnp>	nn	107	np	145
>ref-4357	TCACGTTGTACTCAGGCTCCTTCGCTG	25	<nnxnp>	nn	134	np	139
>ref-4374	CACCCTTCCACCCTCTCTCCTCCCAAC	2	<nnxnp>	nn	96	np	144
>ref-4374	CACCCTTCCACCCTCTCTCCTCCCAAC	26	<nnxnp>	nn	95	np	143
>ref-4413	CACCCCTACACCCGTCCTCCCCTCCCA	16	<nnxnp>	nn	107	np	148
>ref-4431	GCCGTTTGGACGATCTCTCCCACCAAG	9	<lmxll>	ll	142	lm	119
>ref-4440	CTTCCCCTTACTTCTCCTCCTCGCACA	23	<nnxnp>	nn	122	np	113
>ref-4461	ATAGCATCAACACCCTCTCCTCCCCCC	27	<lmxll>	ll	141	lm	123
>ref-4465	GCGGTAGTCACAGCTGCTCCGCTTGCA	12	<lmxll>	ll	138	lm	129
>ref-4473	AAGATCTTGACGAGATCTCCCGGAATA	1	<hkxhk>	hh	60	hk	136	kk	46
>ref-4479	GCTCTCGTAACAGATCCTCCTCTACTG	8	<lmxll>	ll	119	lm	140
>ref-4491	CCATCTTTTACTCTTCCTCCTCTTCAT	24	<hkxhk>	hh	0	hk	271	kk	1
>ref-4491	CCATCTTTTACTCTTCCTCCTCTTCAT	26	<hkxhk>	hh	1	hk	271	kk	0
>ref-4496	CCACCACTCACCCACCCTCCTTCGCTT	2	<hkxhk>	hh	3	hk	267	kk	0
>ref-4496	CCACCACTCACCCACCCTCCTTCGCTT	3	<hkxhk>	hh	2	hk	267	kk	0
>ref-4498	TGGACTTGAACTTTCGCTCCCAAGGGA	21	<nnxnp>	nn	105	np	159
>ref-4501	ATTCAGGACACCTCAACTCCGTCGTCG	12	<nnxnp>	nn	260	np	0
>ref-4550	ATATCAACAACCATGTCTCCAGCTCGG	2	<lmxll>	ll	141	lm	97
>ref-4550	ATATCAACAACCATGTCTCCAGCTCGG	4	<lmxll>	ll	142	lm	97
>ref-4567	TCCAGCTCCACCTTCCCTCCCACCTCC	2	<lmxll>	ll	143	lm	125
>ref-4567	TCCAGCTCCACCTTCCCTCCCACCTCC	4	<lmxll>	ll	143	lm	125
>ref-4571	CTCTCACGCACAAAAGCTCCCGCCCCT	12	<nnxnp>	nn	134	np	132
>ref-4585	CAGAACATCACTCAGCCTCCCTCGCCT	14	<nnxnp>	nn	124	np	146
>ref-4597	ACTTCTTTGACACGTGCTCCATTCCTC	9	<nnxnp>	nn	123	np	121
>ref-4599	CACATATACACACCCTCTCCTCTCCTC	25	<lmxll>	ll	133	lm	136
>ref-4616	CTTCCCTCCACATCTCCTCCTCCACTC	1	<lmxll>	ll	105	lm	163
>ref-4629	ATATATCACACATTTTCTCCCTCTCCT	13	<lmxll>	ll	143	lm	97
>ref-4629	ATATATCACACATTTTCTCCCTCTCCT	15	<lmxll>	ll	143	lm	97
>ref-4635	CAATTCTAGACTAAGCCTCCGGGCTAG	3	<nnxnp>	nn	114	np	136
>ref-4647	TGTCTACCCACACTTCCTCCCTTCCTC	23	<lmxll>	ll	141	lm	126
>ref-4675	CTCTCTCCCACTCCTGCTCCCCCTATC	1	<nnxnp>	nn	266	np	0
>ref-4715	AAGTCCCCGACTCCTCCTCCTCCCCCA	5	<lmxll>	ll	127	lm	134
>ref-4725	TATTTACCTACCTGTTCTCCACCTACT	21	<lmxll>	ll	130	lm	131
>ref-4725	TATTTACCTACCTGTTCTCCACCTACT	26	<lmxll>	ll	129	lm	132
>ref-4745	TGTGGAGACACACGGCCTCCGGGCATA	13	<nnxnp>	nn	129	np	143
>ref-4748	TCTCTCCCCACCACGCCTCCTCCATTC	8	<hkxhk>	hh	46	hk	119	kk	58
>ref-4791	AGCGATGAAACCTGAGCTCCTCGACCA	4	<nnxnp>	nn	130	np	130
>ref-4843	CAAGAAGCAACGGGGCCTCCAGTCGCC	3	<nnxnp>	nn	248	np	2
>ref-4869	TAACCAATCACAAGGTCTCCTTTATCT	26	<lmxll>	ll	138	lm	122
>ref-4874	CTCTCTCTTACTCTTCCTCCGACGACA	21	<lmxll>	ll	141	lm	117
>ref-4874	CTCTCTCTTACTCTTCCTCCGACGACA	22	<lmxll>	ll	140	lm	117
>ref-4888	CGACATTATACGCAAACTCCCCCCCGC	9	<nnxnp>	nn	126	np	110
>ref-4907	TCTTCTGTCACCCTTCCTCCTTGCCCT	21	<nnxnp>	nn	110	np	152
>ref-4916	CACACACGTACACCTACTCCTACACGC	7	<lmxll>	ll	131	lm	140
>ref-4916	CACACACGTACACCTACTCCTACACGC	26	<lmxll>	ll	129	lm	142
>ref-4925	CTTCCTCCTACCTTCTCTCCCTCATCG	4	<nnxnp>	nn	254	np	0
>ref-4925	CTTCCTCCTACCTTCTCTCCCTCATCG	21	<nnxnp>	nn	250	np	1
>ref-4956	CTCATTCTTACTCCTCCTCCCTGCCTC	9	<nnxnp>	nn	267	np	0
>ref-4956	CTCATTCTTACTCCTCCTCCCTGCCTC	23	<nnxnp>	nn	10	np	253
>ref-4964	AAATGAAGGACATGGGCTCCGTCAGCT	21	<hkxhk>	hh	55	hk	150	kk	48
>ref-4982	CTCAGTCTAACGGCCTCTCCCTTCCCT	6	<hkxhk>	hh	3	hk	260	kk	0
>ref-4984	AGCATAAGCACGCCTTCTCCAGCCTTT	6	<hkxhk>	hh	58	hk	144	kk	64
>ref-4988	CACCTCTCCACCACCACTCCATACTCA	23	<lmxll>	ll	106	lm	146
>ref-4996	TGTCGGGGCACAGCGTCTCCAGGTACA	22	<nnxnp>	nn	273	np	0
>ref-5020	TCTTCTCTGACGTTCCCTCCTTCTCTC	15	<lmxll>	ll	60	lm	161
>ref-5020	TCTTCTCTGACGTTCCCTCCTTCTCTC	16	<lmxll>	ll	59	lm	162
>ref-5040	CCCTTTCCTACCGTCCCTCCCTACCCC	24	<lmxll>	ll	115	lm	133
>ref-5051	GATATGAGCACGGCGGCTCCATAAACA	4	<lmxll>	ll	139	lm	102
>ref-5052	AAATTCTTGACACTCTCTCCTCAGTAT	8	<nnxnp>	nn	119	np	126
>ref-5079	CTCCTTCTAACCACTTCTCCTTTCCCT	4	<nnxnp>	nn	109	np	129
>ref-5087	CTCCACCGCACCCCATCTCCATCACCA	3	<lmxll>	ll	117	lm	139
>ref-5087	CTCCACCGCACCCCATCTCCATCACCA	4	<lmxll>	ll	112	lm	143
>ref-5089	CAGCAAATGACACGCTCTCCATTCTTC	4	<nnxnp>	nn	10	np	259
>ref-5119	CTTACCCCCACCCTACCTCCGAGGACT	23	<nnxnp>	nn	219	np	0
>ref-5134	ACGCACACAACAGCGCCTCCACCCAAG	1	<nnxnp>	nn	140	np	131
>ref-5134	ACGCACACAACAGCGCCTCCACCCAAG	16	<nnxnp>	nn	132	np	140
>ref-5145	ACCTCCCTCACCCCCTCTCCCGCTGCC	22	<nnxnp>	nn	129	np	100
>ref-5199	CACACATACACCCTCCCTCCTCTCTCC	5	<nnxnp>	nn	124	np	144
>ref-5199	CACACATACACCCTCCCTCCTCTCTCC	23	<nnxnp>	nn	120	np	146
>ref-5205	GGACTGGAAACAAAGCCTCCGCCGTAC	13	<nnxnp>	nn	122	np	145
>ref-5210	ACTTTGTCGACGGGGCCTCCTTCTGCG	1	<nnxnp>	nn	263	np	0
>ref-5210	ACTTTGTCGACGGGGCCTCCTTCTGCG	2	<nnxnp>	nn	263	np	0
>ref-5279	CTCTCCTTTACTGCCCCTCCTCTCTCC	14	<hkxhk>	hh	120	hk	131	kk	1
>ref-5319	GTAATCAACACTCCCTCTCCTCCGGAC	26	<hkxhk>	hh	24	hk	225	kk	0
>ref-5348	ACAGACTGAACCCCCTCTCCACCAAAC	23	<nnxnp>	nn	135	np	129
>ref-5355	CCTCTTGCAACATAAACTCCACGTGTG	25	<lmxll>	ll	138	lm	111
>ref-5359	TTCCCTTTCACTTTTTCTCCCTGCAAT	4	<hkxhk>	hh	0	hk	273	kk	0
>ref-5359	TTCCCTTTCACTTTTTCTCCCTGCAAT	26	<lmxll>	ll	159	lm	100
>ref-5410	TCAGTCTAGACTTTAGCTCCAAAGAGT	9	<lmxll>	ll	118	lm	107
>ref-5410	TCAGTCTAGACTTTAGCTCCAAAGAGT	21	<nnxnp>	nn	108	np	119
>ref-5425	TCACCGTTCACCGCACCTCCCACACCA	6	<lmxll>	ll	131	lm	137
>ref-5439	CCCTTCCCCACCTTCCCTCCCCACATA	25	<hkxhk>	hh	58	hk	161	kk	16
>ref-5455	ATATCCTTCACTCAATCTCCTCTTCCT	4	<nnxnp>	nn	144	np	122
>ref-5455	ATATCCTTCACTCAATCTCCTCTTCCT	25	<hkxhk>	hh	0	hk	266	kk	4
>ref-5519	CATAGCGCTACGGCGGCTCCCTGTGAC	7	<hkxhk>	hh	49	hk	144	kk	72
>ref-5519	CATAGCGCTACGGCGGCTCCCTGTGAC	14	<hkxhk>	hh	72	hk	144	kk	49
>ref-5523	TTCATCATCACCTGCCCTCCCTCTCCT	14	<nnxnp>	nn	256	np	0
>ref-5523	TTCATCATCACCTGCCCTCCCTCTCCT	27	<nnxnp>	nn	253	np	2
>ref-5562	CATACCATAACTAACTCTCCAATCATA	16	<nnxnp>	nn	158	np	100
>ref-5632	CCTTCTCTTACTCTAACTCCCTTTCTT	23	<lmxll>	ll	259	lm	0
>ref-5633	CCCCCCTCTACCCTCACTCCACCCCCT	1	<lmxll>	ll	158	lm	88
>ref-5633	CCCCCCTCTACCCTCACTCCACCCCCT	7	<lmxll>	ll	161	lm	85
>ref-5640	CCCCGCCCGACTCGGTCTCCTGGGGCT	16	<nnxnp>	nn	262	np	0
>ref-5658	CGGCCCTTCACCTCCTCTCCTCTTCTT	3	<hkxhk>	hh	0	hk	272	kk	0
>ref-5658	CGGCCCTTCACCTCCTCTCCTCTTCTT	26	<hkxhk>	hh	0	hk	272	kk	0
>ref-5660	ACCTGCCTCACTCCTCCTCCTTTCCTT	9	<lmxll>	ll	146	lm	123
>ref-5660	ACCTGCCTCACTCCTCCTCCTTTCCTT	15	<hkxhk>	hh	72	hk	197	kk	0
>ref-5662	ATCGTTCACACTCATCCTCCCTCAATC	3	<lmxll>	ll	140	lm	127
>ref-5672	CTCCCTTAAACCCCCACTCCCTTGAAT	23	<nnxnp>	nn	262	np	0
>ref-5673	TTAATGGCAACTACATCTCCATCTTTT	12	<nnxnp>	nn	4	np	225
>ref-5673	TTAATGGCAACTACATCTCCATCTTTT	16	<nnxnp>	nn	4	np	225
>ref-5675	TCTCTATGTACCCTTTCTCCTGTCGTG	23	<hkxhk>	hh	63	hk	139	kk	49
>ref-5683	TCAATTCCAACCCTTACTCCATTTTAC	8	<nnxnp>	nn	110	np	117
>ref-5686	GTGACTTGAACCCAAACTCCCTCCAGG	21	<hkxhk>	hh	61	hk	136	kk	54
>ref-5690	GGACACCTTACTCGCCCTCCGTGACTT	22	<hkxhk>	hh	65	hk	132	kk	62
>ref-5698	CACCTCCACACTCCCCCTCCACCTACC	2	<hkxhk>	hh	11	hk	237	kk	0
>ref-5698	CACCTCCACACTCCCCCTCCACCTACC	21	<hkxhk>	hh	11	hk	237	kk	0
>ref-5758	CTTCCTCTCACTATCTCTCCATCTTTC	4	<nnxnp>	nn	216	np	12
>ref-5760	ACTGCGGCCACCGTATCTCCAGCTGTA	26	<lmxll>	ll	133	lm	140
>ref-5764	CCTCCTCCCACTCCACCTCCTCTAAGT	5	<lmxll>	ll	116	lm	149
>ref-5765	ATACAATTCACATTTTCTCCCTCCTGT	25	<lmxll>	ll	129	lm	129
>ref-5782	CACATAGATACACCACCTCCCACTGCA	7	<nnxnp>	nn	139	np	129
>ref-5794	CTCTTCCCCACCCCCACTCCAATCCTC	4	<lmxll>	ll	155	lm	111
>ref-5794	CTCTTCCCCACCCCCACTCCAATCCTC	27	<nnxnp>	nn	149	np	114
>ref-5828	TTCCTTTCCACCTTCTCTCCTTTATTC	7	<nnxnp>	nn	116	np	130
>ref-5855	CTCCTACACACACAGCCTCCCCTCCCC	2	<hkxhk>	hh	2	hk	259	kk	6
>ref-5855	CTCCTACACACACAGCCTCCCCTCCCC	22	<hkxhk>	hh	2	hk	258	kk	8
>ref-5886	AAAGAGCTCACAACCACTCCATAATTG	9	<nnxnp>	nn	111	np	138
>ref-5892	CTCCTTCTAACTCCCTCTCCCCTCCTC	24	<lmxll>	ll	266	lm	0
>ref-5912	ACTTACCCTACTCTCCCTCCCTCTCCT	8	<nnxnp>	nn	131	np	136
>ref-5924	AGAACATTCACTCTTGCTCCAGGCGTC	6	<nnxnp>	nn	124	np	138
>ref-5939	CCAGAGGCAACGAGGCCTCCAGTTGCT	16	<nnxnp>	nn	6	np	262
>ref-5939	CCAGAGGCAACGAGGCCTCCAGTTGCT	21	<nnxnp>	nn	142	np	128
>ref-5946	AACAAACAAACACAGCCTCCCTCACAA	13	<nnxnp>	nn	111	np	145
>ref-5967	TCCTGGAACACCATTTCTCCCTATAGT	27	<lmxll>	ll	120	lm	131
>ref-5996	TTCGAAGCCACTCCCCCTCCCCCTCCC	13	<lmxll>	ll	123	lm	133
>ref-6009	CATCCTTCGACCCTTCCTCCTTCTCGG	3	<lmxll>	ll	115	lm	123
>ref-6013	TATTCCAACACACACACTCCATTATCT	24	<nnxnp>	nn	123	np	131
>ref-6024	TAAAATAAGACAATGGCTCCCTCTCTC	15	<nnxnp>	nn	127	np	128
>ref-6029	TTCATCGTGACTTTATCTCCGCTTCTC	9	<lmxll>	ll	122	lm	116
>ref-6042	CCCCCTATAACTCCCTCTCCCTTCCTT	14	<hkxhk>	hh	0	hk	271	kk	1
>ref-6042	CCCCCTATAACTCCCTCTCCCTTCCTT	16	<hkxhk>	hh	1	hk	271	kk	0
>ref-6061	AACGTTGCGACAGACCCTCCGTTCTGA	15	<lmxll>	ll	126	lm	144
>ref-6140	CGACCCACGACCATCTCTCCTCACAAT	14	<hkxhk>	hh	0	hk	272	kk	1
>ref-6140	CGACCCACGACCATCTCTCCTCACAAT	27	<hkxhk>	hh	0	hk	272	kk	1
>ref-6156	TGCCTTTACACTCACTCTCCCTAATCC	8	<nnxnp>	nn	118	np	138
>ref-6159	TCCTAAGTCACGCTTTCTCCCCTTGTC	4	<lmxll>	ll	126	lm	136
>ref-6194	CCTTCCCCTACCATCTCTCCGTCTTTC	1	<hkxhk>	hh	2	hk	270	kk	0
>ref-6194	CCTTCCCCTACCATCTCTCCGTCTTTC	7	<hkxhk>	hh	2	hk	270	kk	0
>ref-6195	CTCTCTCTCACAACACCTCCGCCTCCG	1	<lmxll>	ll	133	lm	137
>ref-6209	TTTCTTCCCACCTCATCTCCCTACCTG	3	<hkxhk>	hh	62	hk	143	kk	49
>ref-6209	TTTCTTCCCACCTCATCTCCCTACCTG	4	<hkxhk>	hh	49	hk	143	kk	62
>ref-6234	CAATGCCCCACCCCTTCTCCTCTGTCC	1	<lmxll>	ll	132	lm	137
>ref-6284	ACACGAAGCACACATACTCCAACAACA	3	<hkxhk>	hh	56	hk	146	kk	64
>ref-6292	TCTTCTGAGACTCTCTCTCCATGATTG	13	<lmxll>	ll	112	lm	124
>ref-6307	GGATTCCCAACCTAAGCTCCGCCCCCT	21	<lmxll>	ll	127	lm	131
>ref-6307	GGATTCCCAACCTAAGCTCCGCCCCCT	25	<nnxnp>	nn	142	np	116
>ref-6315	TTTGAAGACACCCCCTCTCCTTCCCCC	14	<lmxll>	ll	261	lm	0
>ref-6360	TGTCCCTGAACCGCTTCTCCGTGGCAG	13	<lmxll>	ll	135	lm	135
>ref-6360	TGTCCCTGAACCGCTTCTCCGTGGCAG	25	<lmxll>	ll	135	lm	135
>ref-6366	CTTCATCTAACACCTTCTCCTTTAAAG	1	<lmxll>	ll	176	lm	74
>ref-6366	CTTCATCTAACACCTTCTCCTTTAAAG	26	<lmxll>	ll	103	lm	142
>ref-6371	TCGATAAATACCGAGCCTCCGTAACCT	26	<nnxnp>	nn	125	np	143
>ref-6389	CTCTGCCCAACCCCTTCTCCTTCTCCT	22	<lmxll>	ll	118	lm	136
>ref-6394	TGCTGTCACACTTTTTCTCCTCGTCCT	3	<lmxll>	ll	132	lm	133
>ref-6401	GAGGGCAGCACCGTCCCTCCCCTGCTG	21	<hkxhk>	hh	0	hk	273	kk	0
>ref-6418	TTCCTATCTACAGGGACTCCTTTACCC	25	<hkxhk>	hh	49	hk	121	kk	58
>ref-6423	CGTATTAACACCTGCTCTCCATCGGGA	15	<lmxll>	ll	137	lm	131
>ref-6434	GATTGGAAAACCGCTCCTCCACCGGGC	3	<lmxll>	ll	147	lm	102
>ref-6438	TTTTCGTCCACTTCCTCTCCCCATTCT	21	<nnxnp>	nn	125	np	126
>ref-6465	CACAATCACACACTCCCTCCCTCCACC	23	<nnxnp>	nn	122	np	143
>ref-6523	TCATACCAGACACTCTCTCCTTTCTCT	22	<lmxll>	ll	136	lm	116
>ref-6529	TCCCCCCTTACTCCTCCTCCTCGCGTT	1	<lmxll>	ll	134	lm	133
>ref-6547	CTGATTCCCACCTTCCCTCCATCCCCC	4	<lmxll>	ll	253	lm	0
>ref-6582	ATCCATCTCACTTATCCTCCATGTCTA	21	<nnxnp>	nn	122	np	143
>ref-6597	AAATTACTTACCTGTTCTCCCAGCATA	26	<hkxhk>	hh	53	hk	132	kk	63
>ref-6641	CCTGCCATCACTTCCTCTCCGCTCATT	2	<nnxnp>	nn	134	np	135
>ref-6647	CTCCCTGCCACCCTCACTCCACCTTTC	21	<nnxnp>	nn	129	np	139
>ref-6671	CTTCCTCCCACCTCCTCTCCATATCTT	3	<nnxnp>	nn	230	np	2
>ref-6706	TCCCTCCTCACTTCCTCTCCTAATCCC	7	<lmxll>	ll	24	lm	223
>ref-6706	TCCCTCCTCACTTCCTCTCCTAATCCC	22	<lmxll>	ll	23	lm	222
>ref-6729	AGCAGAAAGACCGCGGCTCCCCTGTCA	2	<nnxnp>	nn	132	np	136
>ref-6733	TCCCCACCCACTCGCCCTCCCCGCCCA	1	<lmxll>	ll	67	lm	167
>ref-6733	TCCCCACCCACTCGCCCTCCCCGCCCA	2	<lmxll>	ll	63	lm	168
>ref-6734	TCCGGTGCCACACCCTCTCCTAAACCC	14	<lmxll>	ll	111	lm	145
>ref-6735	AGAGCGCCAACTGTGACTCCATTTTCT	22	<nnxnp>	nn	265	np	0
>ref-6739	CTGTCTACGACCTGCCCTCCTTACCTC	6	<nnxnp>	nn	125	np	144
>ref-6739	CTGTCTACGACCTGCCCTCCTTACCTC	7	<nnxnp>	nn	119	np	144
>ref-6773	GCTTTGACAACCTGTTCTCCTTCAGAT	3	<hkxhk>	hh	0	hk	253	kk	14
>ref-6773	GCTTTGACAACCTGTTCTCCTTCAGAT	25	<nnxnp>	nn	169	np	100
>ref-6778	CTTTCCTCCACAACCTCTCCCTCCCCG	13	<lmxll>	ll	3	lm	260
>ref-6778	CTTTCCTCCACAACCTCTCCCTCCCCG	15	<lmxll>	ll	3	lm	259
>ref-6800	GGATCTTAAACTCGTTCTCCATTCCTT	21	<hkxhk>	hh	69	hk	129	kk	61
>ref-6822	GCTGAGCCGACTGGTTCTCCTTTTCAC	1	<lmxll>	ll	126	lm	115
>ref-6822	GCTGAGCCGACTGGTTCTCCTTTTCAC	2	<lmxll>	ll	126	lm	115
>ref-6827	TACCGCCTTACTCCATCTCCTCCTTCC	5	<nnxnp>	nn	119	np	152
>ref-6833	TTTTTAAAGACCGGCTCTCCTCCTTTC	24	<nnxnp>	nn	115	np	119
>ref-6852	CTATAGGGTACCCTCGCTCCTCTCCCC	15	<hkxhk>	hh	48	hk	135	kk	80
>ref-6855	TGTTCCTTTACATACGCTCCCTTTATA	6	<nnxnp>	nn	122	np	123
>ref-6861	AGGAATAGGACTGCCACTCCTACGCAG	6	<lmxll>	ll	134	lm	119
>ref-6866	CCTTGCCTCACCCTGCCTCCTCTTCCT	21	<nnxnp>	nn	124	np	149
>ref-6868	GCTCCACCTACTCCACCTCCTGGTCTA	22	<nnxnp>	nn	67	np	188
>ref-6907	ATTCCCTACACGCCCTCTCCCCTACCT	5	<hkxhk>	hh	64	hk	124	kk	45
>ref-6948	CCTACTAAAACAGATCCTCCCGGTGCA	23	<hkxhk>	hh	70	hk	122	kk	53
>ref-6949	ACTTCCCTCACAATTCCTCCCATCCTT	22	<hkxhk>	hh	57	hk	135	kk	68
>ref-6954	TATACGCATACTTGCTCTCCTCTTCTA	26	<hkxhk>	hh	79	hk	127	kk	61
>ref-6955	AGTCCCCAAACTCACCCTCCTTGTTTG	7	<lmxll>	ll	142	lm	128
>ref-6966	CTCTGCGTTACTCTTCCTCCTACCCCA	21	<nnxnp>	nn	127	np	136
>ref-6974	GTCTCCGGGACAGAGCCTCCTTGACCT	5	<lmxll>	ll	153	lm	116
>ref-7001	AACCTAAATACCTTCCCTCCTGTAAAA	3	<lmxll>	ll	146	lm	97
>ref-7007	CTCCCCAACACTCGTCCTCCTACCCTT	1	<lmxll>	ll	254	lm	1
>ref-7019	ACCCCACTCACCGTCCCTCCATCCTCC	23	<lmxll>	ll	126	lm	136
>ref-7033	CGTAATAAAACTCGGGCTCCGTGAAGA	13	<lmxll>	ll	118	lm	136
>ref-7053	TCTGTTCTTACCTTGCCTCCTCGCGTG	3	<hkxhk>	hh	0	hk	273	kk	0
>ref-7055	GACAAGTTGACTGTGTCTCCAAGTGAT	9	<nnxnp>	nn	122	np	136
>ref-7055	GACAAGTTGACTGTGTCTCCAAGTGAT	24	<nnxnp>	nn	124	np	136
>ref-7063	AGGAGGAACACACCCCCTCCACCGCCA	6	<lmxll>	ll	116	lm	150
>ref-7065	GACTGACTGACTGACTCTCCCACGATG	9	<nnxnp>	nn	243	np	0
>ref-7065	GACTGACTGACTGACTCTCCCACGATG	22	<nnxnp>	nn	110	np	119
>ref-7085	CACCTCCCTACTCCCCCTCCATCCCCC	25	<nnxnp>	nn	121	np	135
>ref-7102	CTTCATGGCACTTTACCTCCAGGCTTA	1	<nnxnp>	nn	272	np	0
>ref-7102	CTTCATGGCACTTTACCTCCAGGCTTA	4	<hkxhk>	hh	1	hk	270	kk	0
>ref-7103	CATTCATGCACACCGCCTCCCTCTCCT	1	<lmxll>	ll	135	lm	136
>ref-7131	TATCATTGCACTCCCCCTCCTCTCTAT	8	<lmxll>	ll	118	lm	136
>ref-7185	CACCTACTCACCTGCTCTCCCTCCCCT	1	<nnxnp>	nn	120	np	139
>ref-7200	CCATCATCAACGTCATCTCCGTCATCT	1	<hkxhk>	hh	0	hk	273	kk	0
>ref-7217	TCTACTTATACTTTCTCTCCCTCTCTC	22	<lmxll>	ll	135	lm	132
>ref-7261	ATTAAAAATACTTCAGCTCCTTCCTCA	3	<lmxll>	ll	128	lm	105
>ref-7261	ATTAAAAATACTTCAGCTCCTTCCTCA	21	<lmxll>	ll	129	lm	105
>ref-7264	CTCCCTACTACCTTAACTCCTTCCCCT	26	<hkxhk>	hh	1	hk	271	kk	0
>ref-7276	TGGTGCAGAACTCCCACTCCATTTCTC	15	<hkxhk>	hh	14	hk	248	kk	0
>ref-7276	TGGTGCAGAACTCCCACTCCATTTCTC	21	<hkxhk>	hh	1	hk	269	kk	0
>ref-7332	TAAATAACAACCCCTTCTCCGCGTCTG	15	<lmxll>	ll	88	lm	162
>ref-7362	TACTGCCAAACGCTCTCTCCTCTATTC	27	<lmxll>	ll	119	lm	122
>ref-7384	TAGATTCATACACATTCTCCCACACGC	12	<lmxll>	ll	141	lm	126
>ref-7399	CTAACCTTTACTATCCCTCCTCTCCTC	25	<nnxnp>	nn	136	np	127
>ref-7403	CTTTCTTATACATATCCTCCTTCTCAT	25	<lmxll>	ll	134	lm	120
>ref-7437	TCACTTCTGACTGTAACTCCCTCTTCG	6	<lmxll>	ll	113	lm	118
>ref-7438	ATCCATCTAACCCTTCCTCCCTTCCGA	8	<nnxnp>	nn	128	np	138
>ref-7442	AGTCCTTAGACGTCAGCTCCCGAATAC	26	<lmxll>	ll	119	lm	135
>ref-7455	CTTCCCTCCACCCTACCTCCTCCGCCC	9	<hkxhk>	hh	64	hk	123	kk	56
>ref-7465	CTTCATCGCACTCTCCCTCCCTATTCC	4	<nnxnp>	nn	136	np	129
>ref-7480	CATGAATAAACGCATTCTCCATATAGA	12	<nnxnp>	nn	94	np	153
>ref-7489	ACTACTACTACCCTCTCTCCCCTTCCT	1	<nnxnp>	nn	106	np	123
>ref-7489	ACTACTACTACCCTCTCTCCCCTTCCT	4	<hkxhk>	hh	68	hk	128	kk	33
>ref-7504	CTCAATCACACTTCGACTCCTTACCTT	8	<nnxnp>	nn	121	np	144
>ref-7534	ATATTTACTACAGGTTCTCCCCTAACA	25	<hkxhk>	hh	56	hk	137	kk	53
>ref-7558	GATTTTGTCACTGTCCCTCCTCTCTCT	22	<nnxnp>	nn	130	np	118
>ref-7570	AGTATGTTTACTGCTGCTCCTGCTGAT	22	<lmxll>	ll	112	lm	142
>ref-7570	AGTATGTTTACTGCTGCTCCTGCTGAT	26	<lmxll>	ll	137	lm	119
>ref-7571	CGTAACCACACCCCAGCTCCGCCGACC	25	<lmxll>	ll	0	lm	262
>ref-7576	CGTCGTTAAACTCCACCTCCGTTCTCT	5	<lmxll>	ll	134	lm	120
>ref-7576	CGTCGTTAAACTCCACCTCCGTTCTCT	14	<nnxnp>	nn	119	np	139
>ref-7584	CCCCCCAGCACACGGACTCCGGCGCGG	2	<hkxhk>	hh	71	hk	143	kk	49
>ref-7630	ACTGGGCTGACCTGACCTCCGCAACCT	8	<lmxll>	ll	99	lm	168
>ref-7633	AGCACCTGAACCTAATCTCCCATTGTT	6	<lmxll>	ll	130	lm	128
>ref-7653	TGACACACCACTCTCTCTCCAAACCCA	12	<nnxnp>	nn	95	np	145
>ref-7672	CTACCCAACACCCTCCCTCCCCTTATC	8	<nnxnp>	nn	141	np	78
>ref-7682	AGGAGTGTCACAGACCCTCCTTCTGTA	1	<hkxhk>	hh	50	hk	155	kk	57
>ref-7706	ACAAACGAAACATCTCCTCCTGAATCC	1	<nnxnp>	nn	112	np	118
>ref-7720	CTTCATTTAACCAACACTCCTTTAAGA	1	<nnxnp>	nn	172	np	82
>ref-7760	TTAAAATAGACATATGCTCCAGTATGT	21	<nnxnp>	nn	134	np	117
>ref-7760	TTAAAATAGACATATGCTCCAGTATGT	23	<nnxnp>	nn	134	np	117
>ref-7764	AGGTTTTACACAAACGCTCCCTCAGTT	16	<nnxnp>	nn	138	np	105
>ref-7780	CCTCCTCAAACTACCACTCCAACTCTC	8	<nnxnp>	nn	259	np	0
>ref-7782	CTGCCTCCCACCCTGCCTCCCTCATTT	15	<nnxnp>	nn	234	np	13
>ref-7799	AAAAAGGACACGGATCCTCCTGGAGAG	6	<lmxll>	ll	122	lm	134
>ref-7823	CCAGCAATAACCTACCCTCCGCCACCT	13	<lmxll>	ll	115	lm	143
>ref-7830	CTTCCTCTCACTTATGCTCCCTCCTTC	4	<hkxhk>	hh	53	hk	149	kk	52
>ref-7842	ATCTCCTCCACCCCCTCTCCCATCACC	13	<hkxhk>	hh	2	hk	269	kk	0
>ref-7843	ACTTCACCTACTCTTCCTCCTCAACCA	1	<lmxll>	ll	126	lm	139
>ref-7843	ACTTCACCTACTCTTCCTCCTCAACCA	12	<nnxnp>	nn	123	np	137
>ref-7854	AGCCACTCGACAGAAGCTCCACCAAAT	16	<lmxll>	ll	0	lm	272
>ref-7871	CCCACAACCACACGTCCTCCCACAACC	9	<lmxll>	ll	220	lm	41
>ref-7871	CCCACAACCACACGTCCTCCCACAACC	27	<hkxhk>	hh	63	hk	192	kk	0
>ref-7879	GGTCGTTTTACCACATCTCCGATCCAG	21	<nnxnp>	nn	116	np	144
>ref-7881	CATCAATGCACAATCCCTCCTCTCTCC	4	<lmxll>	ll	105	lm	152
>ref-7881	CATCAATGCACAATCCCTCCTCTCTCC	5	<lmxll>	ll	105	lm	152
>ref-7899	ACCGACTGCACAGGTTCTCCTATATGT	4	<lmxll>	ll	140	lm	126
>ref-7906	CACGTACTCACGCGCACTCCCCCTTTT	4	<lmxll>	ll	130	lm	136
>ref-7906	CACGTACTCACGCGCACTCCCCCTTTT	27	<nnxnp>	nn	272	np	0
>ref-7930	ACCTTCCCGACGTCCACTCCACACCGG	2	<nnxnp>	nn	154	np	112
>ref-7945	CTCTTAGTCACCATCTCTCCCTCTATC	23	<lmxll>	ll	265	lm	0
>ref-7948	GCCCCCTTCACCCTCACTCCCCCTTCC	15	<nnxnp>	nn	123	np	125
>ref-7967	GTTAGTGTTACTTTTTCTCCCTCTTTC	13	<hkxhk>	hh	0	hk	271	kk	1
>ref-7975	AGCATCCGGACGCCGCCTCCTCACGCA	26	<lmxll>	ll	142	lm	131
>ref-7978	CCTAACCCCACCATCTCTCCTCTCTCC	2	<hkxhk>	hh	9	hk	253	kk	0
>ref-7989	ACTGTCCCCACTTGCCCTCCATCGCCC	6	<lmxll>	ll	132	lm	131
>ref-7990	CCAACCTCAACACACCCTCCGCTTACA	9	<hkxhk>	hh	53	hk	152	kk	44
>ref-7990	CCAACCTCAACACACCCTCCGCTTACA	12	<hkxhk>	hh	55	hk	152	kk	44
>ref-7995	GCAGGTTACACTCACGCTCCCTGACCT	1	<lmxll>	ll	121	lm	147
>ref-7997	CCCATCCCAACCCCTCCTCCTTCGTCC	13	<lmxll>	ll	115	lm	143
>ref-8056	TACACAAACACACAATCTCCCCTATTC	5	<hkxhk>	hh	57	hk	138	kk	49
>ref-8061	CGTCAGCATACCAGTACTCCTTCACAG	7	<hkxhk>	hh	13	hk	252	kk	0
>ref-8075	CAATAGGCAACAGATCCTCCGCCGCGG	22	<hkxhk>	hh	50	hk	128	kk	76
>ref-8101	TCGTGTGATACCTTAGCTCCGGGGTAG	7	<lmxll>	ll	262	lm	0
>ref-8124	CTCCCTGTAACATTGGCTCCAGTTTAG	1	<lmxll>	ll	22	lm	236
>ref-8124	CTCCCTGTAACATTGGCTCCAGTTTAG	13	<hkxhk>	hh	0	hk	264	kk	4
>ref-8145	CCTGACCTGACCTAGCCTCCGCCGCCG	14	<lmxll>	ll	134	lm	134
>ref-8153	CACTCTGCCACTCTCTCTCCAATGTCT	22	<nnxnp>	nn	266	np	0
>ref-8157	GCCTAAAAAACATGAGCTCCAGATGAT	3	<hkxhk>	hh	33	hk	206	kk	0
>ref-8180	ATCCAGCCCACGATGACTCCTCCCTTC	7	<nnxnp>	nn	142	np	127
>ref-8187	CGAATTAATACAGAATCTCCCCGGCTC	13	<lmxll>	ll	111	lm	110
>ref-8192	CAGAGTTCGACTAGATCTCCGCTTACA	1	<nnxnp>	nn	136	np	128
>ref-8192	CAGAGTTCGACTAGATCTCCGCTTACA	2	<nnxnp>	nn	136	np	128
>ref-8215	GCAGCGTTGACGTCGCCTCCGTAATCA	24	<lmxll>	ll	106	lm	157
>ref-8258	GTGACAACCACCCCCCCTCCTCCTCCT	3	<hkxhk>	hh	2	hk	257	kk	0
>ref-8258	GTGACAACCACCCCCCCTCCTCCTCCT	21	<hkxhk>	hh	0	hk	257	kk	2
>ref-8278	GTTTAATCCACCTTTTCTCCACCTCAA	9	<hkxhk>	hh	43	hk	206	kk	0
>ref-8278	GTTTAATCCACCTTTTCTCCACCTCAA	27	<hkxhk>	hh	2	hk	249	kk	0
>ref-8286	TGCCTCCCGACTCTTCCTCCCTCATTT	21	<nnxnp>	nn	139	np	116
>ref-8321	CAATTATCTACGTACTCTCCTCCACTC	9	<nnxnp>	nn	115	np	127
>ref-8324	CAAAGTGTGACTTTCTCTCCTTCCAAT	13	<nnxnp>	nn	103	np	117
>ref-8341	GCAAGGACTACGTTAACTCCGGGGAAT	6	<nnxnp>	nn	123	np	128
>ref-8341	GCAAGGACTACGTTAACTCCGGGGAAT	8	<nnxnp>	nn	123	np	128
>ref-8364	CCTCCCTTCACTCGTTCTCCACCATCC	15	<lmxll>	ll	130	lm	133
>ref-8368	ATAACGTATACGTAGACTCCCGGGCGA	1	<hkxhk>	hh	1	hk	267	kk	0
>ref-8368	ATAACGTATACGTAGACTCCCGGGCGA	5	<nnxnp>	nn	136	np	125
>ref-8369	TGTTGAACTACCGAGTCTCCTGATTGT	22	<hkxhk>	hh	47	hk	225	kk	0
>ref-8370	TGTACCTTCACTACAACTCCTCCAAGA	21	<nnxnp>	nn	106	np	144
>ref-8372	CGCCCAGGCACTGCCTCTCCCTATGTA	2	<nnxnp>	nn	132	np	134
>ref-8372	CGCCCAGGCACTGCCTCTCCCTATGTA	3	<lmxll>	ll	135	lm	134
>ref-8376	CAAAATGGAACTTTCCCTCCCTTTCAT	8	<hkxhk>	hh	50	hk	144	kk	55
>ref-8423	CTGTCTGCCACGGTGTCTCCCCCTTTT	12	<nnxnp>	nn	128	np	126
>ref-8441	AGCACACTAACCATTCCTCCGTTGTCT	12	<lmxll>	ll	146	lm	124
>ref-8450	TGATTATCCACACCATCTCCTGTGTTA	9	<hkxhk>	hh	54	hk	139	kk	55
>ref-8451	TACACGATAACACTTTCTCCTCACTTC	3	<lmxll>	ll	135	lm	132
>ref-8465	AAGGAATAAACATCTGCTCCTGATATC	23	<lmxll>	ll	110	lm	135
>ref-8465	AAGGAATAAACATCTGCTCCTGATATC	25	<lmxll>	ll	109	lm	136
>ref-8481	TGCCCCATGACCTTTCCTCCCTCTCTC	9	<lmxll>	ll	264	lm	0
>ref-8510	TACCCCAAAACCCTCTCTCCCCCACCA	9	<nnxnp>	nn	12	np	225
>ref-8510	TACCCCAAAACCCTCTCTCCCCCACCA	27	<nnxnp>	nn	12	np	223
>ref-8535	CATTCCTTCACCATCTCTCCTTTCCCC	8	<lmxll>	ll	248	lm	0
>ref-8559	ATCACCCCCACCTCTTCTCCTCACCCC	1	<hkxhk>	hh	55	hk	191	kk	0
>ref-8559	ATCACCCCCACCTCTTCTCCTCACCCC	14	<hkxhk>	hh	58	hk	190	kk	0
>ref-8579	CCACACACAACAACCTCTCCTATGAAC	14	<nnxnp>	nn	111	np	131
>ref-8591	CATTCGGTTACAGTATCTCCCCGGTAA	13	<hkxhk>	hh	25	hk	232	kk	0
>ref-8591	CATTCGGTTACAGTATCTCCCCGGTAA	24	<hkxhk>	hh	0	hk	243	kk	21
>ref-8611	CCACCCTTCACCCCGCCTCCAACGCAC	24	<lmxll>	ll	125	lm	143
>ref-8624	CAACCACCCACTCGCCCTCCCTCTCCA	2	<hkxhk>	hh	17	hk	243	kk	2
>ref-8624	CAACCACCCACTCGCCCTCCCTCTCCA	3	<hkxhk>	hh	17	hk	243	kk	2
>ref-8629	ACCGATGTGACTGCATCTCCTACTGAT	23	<nnxnp>	nn	126	np	114
>ref-8661	TTACCAGACACCGGTGCTCCTCCTCCA	27	<hkxhk>	hh	61	hk	125	kk	61
>ref-8663	ACGTATCTGACCCGATCTCCTCTTGAA	23	<lmxll>	ll	115	lm	108
>ref-8685	CACTTTCTCACAGCCTCTCCCTCTCTC	2	<nnxnp>	nn	101	np	139
>ref-8685	CACTTTCTCACAGCCTCTCCCTCTCTC	12	<nnxnp>	nn	105	np	145
>ref-8751	GCCCACATAACCCGCCCTCCTCCTCTC	14	<lmxll>	ll	130	lm	138
>ref-8751	GCCCACATAACCCGCCCTCCTCCTCTC	15	<lmxll>	ll	130	lm	138
>ref-8770	GGCACTCGCACGGCACCTCCTCCTTTA	26	<lmxll>	ll	116	lm	150
>ref-8771	AAATAAAACACTCTATCTCCCTCCCTT	12	<lmxll>	ll	106	lm	141
>ref-8790	CTGAGCTTAACTCAAGCTCCTTGCGAT	5	<nnxnp>	nn	132	np	134
>ref-8794	GTATCCCCCACCCCTACTCCCTTTGTT	27	<nnxnp>	nn	116	np	135
>ref-8803	CGGTCCGTCACCCTCTCTCCTCCCTCT	26	<lmxll>	ll	145	lm	127
>ref-8814	ACAAGCAAGACGGAATCTCCAACAAGC	12	<nnxnp>	nn	125	np	141
>ref-8839	ACGAAAGAGACGAGTCCTCCCATAACT	3	<lmxll>	ll	202	lm	56
>ref-8839	ACGAAAGAGACGAGTCCTCCCATAACT	14	<lmxll>	ll	202	lm	56
>ref-8846	CAAAACTAAACTCTCTCTCCCTACCTC	23	<hkxhk>	hh	2	hk	267	kk	1
>ref-8846	CAAAACTAAACTCTCTCTCCCTACCTC	27	<hkxhk>	hh	3	hk	266	kk	0
>ref-8852	ACAGAACACACGATATCTCCCTTCACA	8	<nnxnp>	nn	104	np	145
>ref-8860	GGATACTAGACCTTGGCTCCCTTACTC	12	<nnxnp>	nn	121	np	144
>ref-8861	TTGCTTTCCACAGGACCTCCGTCGCTC	2	<lmxll>	ll	0	lm	265
>ref-8893	CTCCGCAACACAATCTCTCCTTTTCTC	9	<nnxnp>	nn	133	np	133
>ref-8897	AACTTAACTACTTGCCCTCCTCTACCA	16	<nnxnp>	nn	17	np	247
>ref-8922	CCCTCCCCGACGCCATCTCCTGCCCCT	27	<hkxhk>	hh	0	hk	267	kk	1
>ref-8923	TCCCAAATGACCTGTCCTCCCGTATTA	4	<lmxll>	ll	120	lm	122
>ref-8923	TCCCAAATGACCTGTCCTCCCGTATTA	5	<nnxnp>	nn	255	np	0
>ref-8930	TCCCCTCACACGCCATCTCCCTCACAT	27	<hkxhk>	hh	0	hk	207	kk	56
>ref-8938	CAAAAACAAACAGAGCCTCCTCATCTC	15	<hkxhk>	hh	43	hk	131	kk	76
>ref-8941	GACAAACCTACACATCCTCCTACCCCC	7	<lmxll>	ll	122	lm	137
>ref-8954	ACACTCAGAACAAGAACTCCTCATCCA	1	<lmxll>	ll	125	lm	142
>ref-8956	TCAGTGGATACAGCAACTCCTCCTTGA	14	<nnxnp>	nn	141	np	105
>ref-8975	CAGAAGCGCACGCACACTCCGACACAG	12	<nnxnp>	nn	148	np	121
>ref-8976	GTTATTCCCACCTTCTCTCCTCTTATA	15	<lmxll>	ll	131	lm	95
>ref-8976	GTTATTCCCACCTTCTCTCCTCTTATA	24	<lmxll>	ll	130	lm	95
>ref-8991	TCTATGTATACATATACTCCTGGGTAT	3	<nnxnp>	nn	103	np	149
>ref-9002	CCTCTCCGCACACCCCCTCCCCTTCCA	8	<hkxhk>	hh	49	hk	137	kk	76
>ref-9002	CCTCTCCGCACACCCCCTCCCCTTCCA	14	<hkxhk>	hh	49	hk	135	kk	78
>ref-9009	AGCACAAAAACAACAGCTCCATGATTT	22	<lmxll>	ll	131	lm	119
>ref-9015	CCTTCCCACACACCCTCTCCATCTCTT	13	<nnxnp>	nn	129	np	140
>ref-9040	TCCTTATTCACCTCCTCTCCGCCCGCT	22	<nnxnp>	nn	106	np	136
>ref-9042	AGCCGGAGCACAGGTACTCCGTCATGA	3	<nnxnp>	nn	58	np	202
>ref-9042	AGCCGGAGCACAGGTACTCCGTCATGA	8	<hkxhk>	hh	0	hk	267	kk	4
>ref-9057	CGCCCATTCACACCCACTCCTGCCCAC	21	<nnxnp>	nn	143	np	79
>ref-9057	CGCCCATTCACACCCACTCCTGCCCAC	27	<nnxnp>	nn	145	np	77
>ref-9061	GGACACAATACCCAACCTCCTCCCTCC	13	<nnxnp>	nn	138	np	117
>ref-9064	CAGAGAACCACAGCTGCTCCTGTTTCC	15	<hkxhk>	hh	0	hk	226	kk	40
>ref-9072	ACTCTACGGACATGCACTCCGCGTTAT	21	<lmxll>	ll	32	lm	206
>ref-9072	ACTCTACGGACATGCACTCCGCGTTAT	26	<lmxll>	ll	32	lm	206
>ref-9097	CCTGCCTTCACCTCCTCTCCCCCCACC	25	<lmxll>	ll	73	lm	194
>ref-9097	CCTGCCTTCACCTCCTCTCCCCCCACC	26	<lmxll>	ll	76	lm	192
>ref-9122	CACACACACACAAATCCTCCAAAAATA	1	<lmxll>	ll	126	lm	111
>ref-9161	TTATCTCCTACTCCCTCTCCCCCCTTA	26	<nnxnp>	nn	5	np	260
>ref-9161	TTATCTCCTACTCCCTCTCCCCCCTTA	27	<nnxnp>	nn	4	np	260
>ref-9178	CTGTGACCTACCCTGCCTCCTATGACC	1	<lmxll>	ll	261	lm	4
>ref-9178	CTGTGACCTACCCTGCCTCCTATGACC	16	<hkxhk>	hh	0	hk	268	kk	3
>ref-9179	CCCAGACACACCCACACTCCGTAAGCT	3	<lmxll>	ll	112	lm	154
>ref-9180	CCCGGGAGCACGTCAACTCCCGCCCAC	14	<lmxll>	ll	120	lm	141
>ref-9184	CCATCTCCAACTTATCCTCCTCCACTT	24	<nnxnp>	nn	253	np	2
>ref-9184	CCATCTCCAACTTATCCTCCTCCACTT	26	<nnxnp>	nn	259	np	0
>ref-9186	TCCCCCATCACTCTACCTCCCTCTGTC	16	<lmxll>	ll	136	lm	135
>ref-9192	GAAGAGGAGACTTCCTCTCCCGTCGAG	4	<hkxhk>	hh	103	hk	137	kk	8
>ref-9194	TTTCTTCCCACCTTTCCTCCTCCCCTT	2	<lmxll>	ll	12	lm	260
>ref-9194	TTTCTTCCCACCTTTCCTCCTCCCCTT	27	<lmxll>	ll	12	lm	260
>ref-9203	AACAAAACGACAGCTACTCCTGCAACT	3	<nnxnp>	nn	144	np	124
>ref-9211	ACTGTTTATACGATTGCTCCCTGTAGA	12	<nnxnp>	nn	263	np	0
>ref-9227	CTCACCGCCACACCCTCTCCTCCCTAT	22	<hkxhk>	hh	0	hk	272	kk	0
>ref-9278	CCCTTCCTTACCCTTACTCCACCTCCC	23	<nnxnp>	nn	123	np	133
>ref-9291	AGTATCAGAACCGAATCTCCAGCCATT	22	<lmxll>	ll	114	lm	123
>ref-9306	ATAATACGAACCGATACTCCTCTAAAT	9	<hkxhk>	hh	51	hk	146	kk	54
>ref-9306	ATAATACGAACCGATACTCCTCTAAAT	22	<hkxhk>	hh	51	hk	146	kk	54
>ref-9316	TACCTGTTTACACAACCTCCAAGGTCT	5	<nnxnp>	nn	138	np	123
>ref-9330	TCCCCCATTACCCATTCTCCGTCTCCC	6	<lmxll>	ll	85	lm	142
>ref-9339	CTCTATCACACTTGTTCTCCTGTTATA	12	<nnxnp>	nn	16	np	247
>ref-9343	GGGAAACAAACTGCGTCTCCTACATTC	2	<nnxnp>	nn	130	np	135
>ref-9360	CATTATCCTACGTTCTCTCCTTGTCTC	15	<lmxll>	ll	130	lm	125
>ref-9379	TTGTGAAAAACGGCGGCTCCCCGAATG	4	<lmxll>	ll	13	lm	252
>ref-9379	TTGTGAAAAACGGCGGCTCCCCGAATG	22	<lmxll>	ll	13	lm	252
>ref-9384	CTTCCTGTTACTATTCCTCCTCCTCTC	7	<nnxnp>	nn	243	np	12
>ref-9384	CTTCCTGTTACTATTCCTCCTCCTCTC	27	<lmxll>	ll	55	lm	205
>ref-9448	TTTACTCTCACTTACTCTCCTGGTAAT	23	<nnxnp>	nn	127	np	136
>ref-9450	CTCCCCCTCACTATCACTCCTCCCCCC	1	<lmxll>	ll	265	lm	0
>ref-9464	GTCCCCTCTACCGCTCCTCCTATCTAT	12	<nnxnp>	nn	131	np	133
>ref-9482	CCCCACTTCACCCTTCCTCCTCCCCCT	24	<lmxll>	ll	130	lm	132
>ref-9482	CCCCACTTCACCCTTCCTCCTCCCCCT	27	<lmxll>	ll	133	lm	128
>ref-9488	TCTCTTGTGACTGCAGCTCCTCCCTGT	4	<lmxll>	ll	130	lm	137
>ref-9512	CCTCCCCTTACTCTTTCTCCCCCTCTG	12	<hkxhk>	hh	0	hk	259	kk	4
>ref-9512	CCTCCCCTTACTCTTTCTCCCCCTCTG	27	<hkxhk>	hh	3	hk	262	kk	1
>ref-9543	GATGACGTCACTGCCTCTCCCCGTGAC	6	<hkxhk>	hh	3	hk	270	kk	0
>ref-9543	GATGACGTCACTGCCTCTCCCCGTGAC	21	<hkxhk>	hh	28	hk	237	kk	0
>ref-9567	CTCCCCTCCACCCTCTCTCCCCCTAAC	9	<lmxll>	ll	23	lm	218
>ref-9567	CTCCCCTCCACCCTCTCTCCCCCTAAC	24	<lmxll>	ll	17	lm	234
>ref-9570	TCAGGCAGTACATTACCTCCGACTACT	6	<lmxll>	ll	116	lm	150
>ref-9570	TCAGGCAGTACATTACCTCCGACTACT	25	<lmxll>	ll	116	lm	150
>ref-9579	TGTATCTCGACTCCATCTCCCGCAAAC	6	<nnxnp>	nn	265	np	0
>ref-9594	CCCTGTCTCACTCTTCCTCCCCTCTAC	8	<hkxhk>	hh	2	hk	264	kk	4
>ref-9594	CCCTGTCTCACTCTTCCTCCCCTCTAC	26	<hkxhk>	hh	4	hk	264	kk	2
>ref-9596	AACCTTCACACTAGCTCTCCGGAGAAA	1	<nnxnp>	nn	30	np	201
>ref-9596	AACCTTCACACTAGCTCTCCGGAGAAA	3	<nnxnp>	nn	30	np	201
>ref-9600	AGTGACGATACCCCTCCTCCTCCTCCT	25	<hkxhk>	hh	63	hk	129	kk	65
>ref-9600	AGTGACGATACCCCTCCTCCTCCTCCT	26	<lmxll>	ll	264	lm	1
>ref-9615	TGTCACCCTACCTACTCTCCCTCTCCA	1	<hkxhk>	hh	0	hk	272	kk	1
>ref-9615	TGTCACCCTACCTACTCTCCCTCTCCA	5	<hkxhk>	hh	1	hk	272	kk	0
>ref-9622	ACTTCTGTTACTCCTACTCCTGTTGCA	23	<nnxnp>	nn	101	np	161
>ref-9681	CCGGGAGCAACCACAGCTCCTTTTCAC	2	<nnxnp>	nn	121	np	144
>ref-9684	ATTATTTCTACGCACACTCCCTCTACA	15	<nnxnp>	nn	131	np	128
>ref-9709	CAGCCCGATACTGAAACTCCTTCGGCC	25	<lmxll>	ll	118	lm	140
>ref-9716	TCTGCTCTCACCGAGTCTCCTGCTTCT	9	<nnxnp>	nn	124	np	144
>ref-9716	TCTGCTCTCACCGAGTCTCCTGCTTCT	12	<nnxnp>	nn	131	np	139
>ref-9719	CCTTTCCCTACTCCTCCTCCCTTATCT	25	<lmxll>	ll	140	lm	105
>ref-9774	GACCATATCACCCGAGCTCCTTTGGTG	6	<nnxnp>	nn	135	np	133
>ref-9783	ACCCCACACACCTTCCCTCCGAGATAT	9	<nnxnp>	nn	151	np	108
>ref-9797	CGCCCCCTGACCCTCACTCCTCTCCAC	8	<nnxnp>	nn	262	np	0
>ref-9799	TTCTCTCTAACCCCTTCTCCGTTTTCA	3	<nnxnp>	nn	267	np	1
>ref-9807	AACTCAACAACACAACCTCCGCAACAA	5	<lmxll>	ll	0	lm	271
>ref-9828	GGCAAACATACAGACTCTCCTCCATGC	24	<lmxll>	ll	142	lm	108
>ref-9833	GTGAATTCTACGTTGCCTCCTGCACTT	12	<lmxll>	ll	139	lm	112
>ref-9858	TCTGGCAGGACTTCTCCTCCCTAACCC	14	<lmxll>	ll	128	lm	103
>ref-9903	CGATGGATCACGATTTCTCCTCCCCGA	25	<nnxnp>	nn	139	np	116
>ref-9906	TAACCCACCACTACCCCTCCACCCCCT	1	<lmxll>	ll	0	lm	266
>ref-9906	TAACCCACCACTACCCCTCCACCCCCT	13	<lmxll>	ll	0	lm	266
>ref-9938	TCTCGTACCACATTATCTCCCACCTAG	4	<lmxll>	ll	55	lm	199
>ref-9945	TCCTTCCTCACTGTGGCTCCGAGGGTA	27	<lmxll>	ll	138	lm	123
>ref-9982	CACTCGGGGACACTCTCTCCCTCTCTT	1	<hkxhk>	hh	4	hk	265	kk	0
>ref-10013	GACCGTCTTACTTGTTCTCCATGTGTA	2	<hkxhk>	hh	24	hk	122	kk	80
>ref-10040	GGGACACTCACAGCTGCTCCTACTGTC	24	<hkxhk>	hh	63	hk	147	kk	56
>ref-10047	TCCCCCCAAACCCTATCTCCCTGCCCT	7	<nnxnp>	nn	129	np	134
>ref-10049	GGCAAACAAACCCTTCCTCCAATTCCT	21	<nnxnp>	nn	118	np	143
>ref-10086	ACAACCTCTACGGAATCTCCTCTTGCA	8	<lmxll>	ll	122	lm	114
>ref-10089	TCGCTCGGGACTTCCCCTCCCTCCCTC	23	<lmxll>	ll	109	lm	135
>ref-10089	TCGCTCGGGACTTCCCCTCCCTCCCTC	24	<nnxnp>	nn	117	np	121
>ref-10110	ATTAAAAGTACCTTGACTCCATCCCTC	9	<hkxhk>	hh	52	hk	127	kk	56
>ref-10122	CTCCCCCAAACCCTCTCTCCCCTCTCC	6	<lmxll>	ll	127	lm	136
>ref-10126	AAGTGAAGGACATTATCTCCACTACTA	7	<hkxhk>	hh	68	hk	132	kk	44
>ref-10144	CGCACTTTTACACGCACTCCCACTCTC	14	<lmxll>	ll	114	lm	140
>ref-10144	CGCACTTTTACACGCACTCCCACTCTC	22	<lmxll>	ll	107	lm	142
>ref-10145	ACCTCCTGAACCCCTCCTCCTCCCCTC	1	<lmxll>	ll	2	lm	259
>ref-10145	ACCTCCTGAACCCCTCCTCCTCCCCTC	9	<lmxll>	ll	2	lm	258
>ref-10153	TGGGGTAAAACTGGTGCTCCTTTAGCT	23	<nnxnp>	nn	156	np	112
>ref-10181	CTCCTCCCTACCTCTCCTCCTTTCTTC	5	<hkxhk>	hh	0	hk	272	kk	0
>ref-10181	CTCCTCCCTACCTCTCCTCCTTTCTTC	8	<hkxhk>	hh	0	hk	272	kk	0
>ref-10199	GTAAATCCAACCAAACCTCCTATAGTT	7	<lmxll>	ll	122	lm	110
>ref-10230	GCAGAGAGTACTCCATCTCCGTGTAAA	13	<nnxnp>	nn	125	np	95
>ref-10235	TGACCTTTGACCTTGACTCCTGTCACG	27	<nnxnp>	nn	262	np	0
>ref-10246	CCACCTCCCACTCCACCTCCACTCCCC	3	<nnxnp>	nn	231	np	1
>ref-10253	CACACACGCACCCCTCCTCCCCCCAAC	14	<nnxnp>	nn	111	np	145
>ref-10268	TCTTCTTCCACTTCCACTCCACTTTCA	12	<hkxhk>	hh	3	hk	212	kk	51
>ref-10272	AGGTAGTTTACTATGGCTCCTCCTGTA	4	<lmxll>	ll	130	lm	110
>ref-10286	ATTCCAACCACCTTTGCTCCCTTCAAT	26	<nnxnp>	nn	138	np	119
>ref-10297	TATATGTCAACCAAGGCTCCTGGAGGC	2	<hkxhk>	hh	54	hk	154	kk	63
>ref-10302	CTTCCTAAAACAAGCACTCCTTCAGGT	23	<nnxnp>	nn	222	np	0
>ref-10303	TCTTCCCTTACCCCTCCTCCTTGTCTC	26	<lmxll>	ll	117	lm	114
>ref-10303	TCTTCCCTTACCCCTCCTCCTTGTCTC	27	<lmxll>	ll	118	lm	114
>ref-10311	CATTCGTCCACTCCTCCTCCACCCTCC	13	<lmxll>	ll	264	lm	0
>ref-10311	CATTCGTCCACTCCTCCTCCACCCTCC	14	<lmxll>	ll	264	lm	0
>ref-10322	CATTGTACCACTTTTTCTCCCTCTCTC	5	<nnxnp>	nn	251	np	0
>ref-10322	CATTGTACCACTTTTTCTCCCTCTCTC	13	<nnxnp>	nn	246	np	0
>ref-10339	TTCATCATTACCATCCCTCCCTCCCTG	5	<nnxnp>	nn	113	np	110
>ref-10347	AAACCTTAAACACCAGCTCCTCTTCCC	12	<nnxnp>	nn	107	np	114
>ref-10376	CCATACTCGACGTCCCCTCCCACACTC	15	<lmxll>	ll	146	lm	120
>ref-10402	CTTGGGCTTACTGATACTCCTTGCCGG	6	<nnxnp>	nn	121	np	134
>ref-10412	ACCCCGCTCACCTACCCTCCCCCTCGA	15	<lmxll>	ll	116	lm	139
>ref-10412	ACCCCGCTCACCTACCCTCCCCCTCGA	24	<nnxnp>	nn	132	np	125
>ref-10448	TCCTGACCAACTTTATCTCCCCCTCAA	6	<lmxll>	ll	134	lm	123
>ref-10477	GTCTGTCACACAGTGCCTCCCTATTCT	9	<nnxnp>	nn	136	np	111
>ref-10510	TCCCTCCTTACCTTCCCTCCCTCTAAG	12	<lmxll>	ll	131	lm	97
>ref-10521	TGTTTATGAACACTTGCTCCTGTTCAT	16	<hkxhk>	hh	0	hk	270	kk	0
>ref-10525	TTCCCTTCTACCTCCACTCCACACCCC	8	<lmxll>	ll	137	lm	127
>ref-10528	ACACACACGACGCCATCTCCAGCAGCC	2	<hkxhk>	hh	63	hk	142	kk	58
>ref-10541	CTTGAGTAAACAAATCCTCCATACTCT	25	<nnxnp>	nn	112	np	125
>ref-10541	CTTGAGTAAACAAATCCTCCATACTCT	26	<nnxnp>	nn	113	np	124
>ref-10543	TAAGAAGCGACTGGTGCTCCCGTGGTT	3	<hkxhk>	hh	78	hk	133	kk	55
>ref-10547	ACTCGACGCACGCCAGCTCCTACAGAC	6	<hkxhk>	hh	59	hk	156	kk	55
>ref-10555	CTGACGGGCACAGCAGCTCCGTGGGAT	22	<lmxll>	ll	124	lm	136
>ref-10580	CCTCGTAGAACGGCTCCTCCACCCAAG	7	<lmxll>	ll	132	lm	118
>ref-10585	CGGGAGAGCACCTACACTCCTTTAGAT	16	<nnxnp>	nn	131	np	127
>ref-10606	ACATTTAGTACATATTCTCCTCCTTCT	4	<nnxnp>	nn	126	np	132
>ref-10611	TTCTCTCTCACCATTTCTCCCATTCCT	15	<hkxhk>	hh	0	hk	273	kk	0
>ref-10626	TGTTTCACCACCCACTCTCCAGTCCAT	2	<lmxll>	ll	133	lm	131
>ref-10647	AGAAGAGAAACAGAGACTCCATACATT	7	<lmxll>	ll	141	lm	103
>ref-10658	ACCTCCTTTACAGCATCTCCTCCGAGT	13	<hkxhk>	hh	0	hk	197	kk	54
>ref-10672	CTCTTCTCTACCCTTCCTCCTTCCTCT	14	<hkxhk>	hh	0	hk	271	kk	0
>ref-10672	CTCTTCTCTACCCTTCCTCCTTCCTCT	27	<hkxhk>	hh	0	hk	271	kk	0
>ref-10691	GCTCAACACACGTCATCTCCATAATAC	3	<hkxhk>	hh	64	hk	127	kk	51
>ref-10727	CCCGTGTACACAAGAACTCCATACACT	14	<lmxll>	ll	132	lm	104
>ref-10733	CTGTTCAGGACCCCAACTCCATGCTTG	12	<hkxhk>	hh	0	hk	273	kk	0
>ref-10733	CTGTTCAGGACCCCAACTCCATGCTTG	27	<hkxhk>	hh	0	hk	273	kk	0
>ref-10737	CAATCCCTCACTGTTTCTCCCCTTCTC	1	<lmxll>	ll	123	lm	130
>ref-10740	AGTCCTCCCACACTGTCTCCCTCATCC	24	<lmxll>	ll	257	lm	0
>ref-10740	AGTCCTCCCACACTGTCTCCCTCATCC	25	<lmxll>	ll	259	lm	0
>ref-10744	GGCGGGTCGACCTGTGCTCCAACGACA	26	<lmxll>	ll	141	lm	132
>ref-10748	GATACTTCCACGTGGCCTCCTCCCCCT	4	<hkxhk>	hh	51	hk	134	kk	65
>ref-10751	TCCAACCCTACTGCACCTCCCTTGTTA	15	<lmxll>	ll	129	lm	112
>ref-10781	TGTTTTACCACACGTCCTCCCGCGCAG	13	<nnxnp>	nn	266	np	0
>ref-10786	CCACTTCTCACGTTCTCTCCACTTCTC	4	<hkxhk>	hh	4	hk	267	kk	0
>ref-10786	CCACTTCTCACGTTCTCTCCACTTCTC	14	<nnxnp>	nn	162	np	78
>ref-10791	ACTCTCTCCACCTCTCCTCCCCGTCCT	1	<nnxnp>	nn	4	np	264
>ref-10791	ACTCTCTCCACCTCTCCTCCCCGTCCT	14	<nnxnp>	nn	4	np	264
>ref-10801	CTGGGGTTCACGTGGACTCCATGTATT	1	<nnxnp>	nn	127	np	123
>ref-10817	CTTTTCTCAACTCCCTCTCCTGTTCTT	2	<hkxhk>	hh	58	hk	130	kk	52
>ref-10830	ACCCCATTCACTTACACTCCAATACCT	13	<nnxnp>	nn	99	np	120
>ref-10833	TATCCTCCTACTGACCCTCCTACCCTC	14	<hkxhk>	hh	1	hk	271	kk	0
>ref-10833	TATCCTCCTACTGACCCTCCTACCCTC	23	<hkxhk>	hh	1	hk	271	kk	0
>ref-10836	TCTTCTCTAACCGCAGCTCCTTTGTTC	24	<lmxll>	ll	145	lm	119
>ref-10842	TGCAGAGAAACATCATCTCCTTACCTG	7	<lmxll>	ll	113	lm	150
>ref-10880	CCTCCCCCTACCAATCCTCCTTCCCCC	13	<hkxhk>	hh	0	hk	263	kk	5
>ref-10880	CCTCCCCCTACCAATCCTCCTTCCCCC	24	<hkxhk>	hh	1	hk	270	kk	0
>ref-10883	TATCGGGGAACTGTCTCTCCTGATTCA	3	<nnxnp>	nn	131	np	118
>ref-10883	TATCGGGGAACTGTCTCTCCTGATTCA	5	<nnxnp>	nn	106	np	136
>ref-10893	TTCTCACTCACTTACGCTCCGCCCACT	2	<lmxll>	ll	146	lm	123
>ref-10918	TTGTTAACGACTCAATCTCCTAGCCCT	7	<hkxhk>	hh	52	hk	131	kk	76
>ref-10925	ACCCTCCCAACCTTCTCTCCCCTCTCC	5	<nnxnp>	nn	83	np	151
>ref-10925	ACCCTCCCAACCTTCTCTCCCCTCTCC	14	<nnxnp>	nn	82	np	155
>ref-10927	CTCACCGTTACCCCCCCTCCTACCCTT	1	<nnxnp>	nn	67	np	154
>ref-10927	CTCACCGTTACCCCCCCTCCTACCCTT	7	<lmxll>	ll	4	lm	240
>ref-10936	CTCACCGCCACTTTTCCTCCTTCCTAA	26	<hkxhk>	hh	57	hk	143	kk	64
>ref-10936	CTCACCGCCACTTTTCCTCCTTCCTAA	27	<hkxhk>	hh	57	hk	143	kk	65
>ref-10959	TCTGGAGGAACTTGCACTCCTTACTCG	3	<hkxhk>	hh	0	hk	214	kk	49
>ref-10959	TCTGGAGGAACTTGCACTCCTTACTCG	23	<hkxhk>	hh	0	hk	272	kk	0
>ref-10989	CATCTTGCAACTTGCTCTCCTCCTCCT	22	<nnxnp>	nn	142	np	128
>ref-10998	ACTCCCGATACCTTGTCTCCATCTCAC	6	<nnxnp>	nn	101	np	169
>ref-11007	GCGTCTGTCACGTAGGCTCCATATCGG	2	<hkxhk>	hh	127	hk	112	kk	1
>ref-11009	CCTTTGTTTACTCCCTCTCCCCCTTCC	12	<lmxll>	ll	126	lm	127
>ref-11015	GTTCCCCCAACACCCCCTCCTCCCAAA	3	<hkxhk>	hh	4	hk	170	kk	73
>ref-11015	GTTCCCCCAACACCCCCTCCTCCCAAA	14	<hkxhk>	hh	4	hk	170	kk	72
>ref-11018	TTGTCATCTACCTTCTCTCCCTATCAT	26	<lmxll>	ll	0	lm	254
>ref-11027	TCGTCCCTCACCCCCTCTCCCCCTTCC	6	<nnxnp>	nn	265	np	0
>ref-11027	TCGTCCCTCACCCCCTCTCCCCCTTCC	7	<lmxll>	ll	150	lm	97
>ref-11040	CACCTATTCACTATCCCTCCCATCACC	9	<lmxll>	ll	152	lm	87
>ref-11051	TACATATGCACCGCCCCTCCCCCCCTT	2	<nnxnp>	nn	32	np	230
>ref-11051	TACATATGCACCGCCCCTCCCCCCCTT	13	<nnxnp>	nn	31	np	231
>ref-11056	ATGGTGATCACGTGTGCTCCGCCTGAA	26	<nnxnp>	nn	146	np	123
>ref-11089	GCTCCGCCAACCAGCACTCCAAAACAA	8	<lmxll>	ll	120	lm	107
>ref-11095	TTATTACCCACAATGCCTCCAGAGTAA	2	<nnxnp>	nn	125	np	142
>ref-11097	GCACTGTATACGCTCCCTCCCAGTCTG	22	<lmxll>	ll	137	lm	128
>ref-11100	GCTCGCCTGACCGCCTCTCCTTGCCTC	3	<nnxnp>	nn	122	np	141
>ref-11124	AATCAAACTACCCTTTCTCCCATCCCT	4	<nnxnp>	nn	262	np	0
>ref-11126	AAGTTAAACACCAGCTCTCCGTAATCC	3	<nnxnp>	nn	122	np	113
>ref-11129	ATGCCTGTCACTGGCACTCCTGTCGCC	21	<hkxhk>	hh	83	hk	136	kk	49
>ref-11140	TCTTAAGCCACGCCCCCTCCTCATGGT	27	<lmxll>	ll	115	lm	155
>ref-11217	TCTACCCCTACTCACACTCCCGGTGCT	21	<lmxll>	ll	103	lm	121
>ref-11222	TCATCTTTCACTCCCTCTCCCTCCTCC	22	<lmxll>	ll	6	lm	262
>ref-11222	TCATCTTTCACTCCCTCTCCCTCCTCC	24	<lmxll>	ll	27	lm	231
>ref-11234	CGCGGCGGTACTCCTGCTCCTGATACC	16	<nnxnp>	nn	144	np	127
>ref-11237	CCACAGGGCACGGTCTCTCCCTCCCAC	27	<nnxnp>	nn	127	np	139
>ref-11239	GCAACAGAGACGATTCCTCCGAAAGCG	23	<nnxnp>	nn	271	np	0
>ref-11252	ACAAAAGCCACCCTTACTCCAACACTT	14	<hkxhk>	hh	1	hk	260	kk	1
>ref-11258	CCTTTCTACACCTTTTCTCCTCTCCCC	3	<lmxll>	ll	7	lm	260
>ref-11258	CCTTTCTACACCTTTTCTCCTCTCCCC	14	<lmxll>	ll	7	lm	260
>ref-11264	CTTCCTTCTACTCCCGCTCCCTACTCT	5	<nnxnp>	nn	134	np	135
>ref-11271	TACTTTTCTACAGCAACTCCTTCCTCT	3	<nnxnp>	nn	141	np	123
>ref-11308	AATCGTTTCACGGCTTCTCCCTCTTTC	2	<lmxll>	ll	120	lm	125
>ref-11308	AATCGTTTCACGGCTTCTCCCTCTTTC	4	<lmxll>	ll	121	lm	124
>ref-11313	AAAGAGCCTACGTTATCTCCACCAACA	12	<lmxll>	ll	133	lm	125
>ref-11327	TTCCCTTTAACTTCCTCTCCCTCCCCT	2	<nnxnp>	nn	127	np	125
>ref-11327	TTCCCTTTAACTTCCTCTCCCTCCCCT	5	<nnxnp>	nn	129	np	124
>ref-11330	ATTGCAGCCACCACTCCTCCGGGTAGT	14	<hkxhk>	hh	0	hk	273	kk	0
>ref-11330	ATTGCAGCCACCACTCCTCCGGGTAGT	24	<nnxnp>	nn	148	np	121
>ref-11344	AATTCCTACACACCCCCTCCCCTCGCT	14	<nnxnp>	nn	102	np	152
>ref-11357	TACTTACTTACTCTCTCTCCTTCTCCC	9	<nnxnp>	nn	263	np	0
>ref-11416	CCCTACCCCACTCCCTCTCCATTTCCC	5	<lmxll>	ll	12	lm	227
>ref-11416	CCCTACCCCACTCCCTCTCCATTTCCC	15	<lmxll>	ll	24	lm	207
>ref-11419	CCATCCTACACACCCCCTCCCCCTATC	24	<hkxhk>	hh	1	hk	270	kk	0
>ref-11449	GTGTAGTCGACTATCTCTCCTCTGTCT	5	<hkxhk>	hh	70	hk	128	kk	59
>ref-11449	GTGTAGTCGACTATCTCTCCTCTGTCT	26	<lmxll>	ll	133	lm	127
>ref-11472	GGAACACGAACTCTACCTCCAGCAGCG	21	<hkxhk>	hh	57	hk	113	kk	76
>ref-11502	TGCAGTCTCACTCCCTCTCCCCTCTCC	1	<nnxnp>	nn	270	np	0
>ref-11502	TGCAGTCTCACTCCCTCTCCCCTCTCC	8	<lmxll>	ll	6	lm	259
>ref-11515	CTGTCTCTCACCCTCTCTCCAACCCCC	3	<nnxnp>	nn	30	np	209
>ref-11515	CTGTCTCTCACCCTCTCTCCAACCCCC	12	<nnxnp>	nn	108	np	138
>ref-11547	CGACGCCCCACGCACTCTCCTCCTTGA	22	<lmxll>	ll	135	lm	135
>ref-11555	CAAGACAGCACGTCTCCTCCTCCCCCT	4	<lmxll>	ll	122	lm	144
>ref-11562	GTGTCTCTCACTGTCTCTCCTATCTCC	27	<lmxll>	ll	117	lm	139
>ref-11565	ACCCGGCCCACAGACACTCCTTGCCTC	5	<nnxnp>	nn	117	np	141
>ref-11600	TTCTCGGAGACTGATGCTCCCTCCAAA	26	<hkxhk>	hh	57	hk	126	kk	47
>ref-11610	AGCGTCTGCACTCGCCCTCCTCCCTTC	21	<lmxll>	ll	122	lm	147
>ref-11622	TATCAGATGACAGTTTCTCCGGATACT	7	<lmxll>	ll	131	lm	128
>ref-11624	TCACGCAACACACAACCTCCGTCTTTG	5	<lmxll>	ll	162	lm	96
>ref-11624	TCACGCAACACACAACCTCCGTCTTTG	26	<lmxll>	ll	86	lm	158
>ref-11635	CACACCTCCACACCTGCTCCTTTCTTC	2	<hkxhk>	hh	3	hk	115	kk	112
>ref-11638	TCACATAACACAATTGCTCCGTCAGTT	7	<nnxnp>	nn	136	np	127
>ref-11650	ACCTCAAGAACACAGACTCCAGCAAAT	9	<lmxll>	ll	1	lm	257
>ref-11650	ACCTCAAGAACACAGACTCCAGCAAAT	13	<lmxll>	ll	1	lm	257
>ref-11659	TTTATTTCCACCCTTCCTCCTTCTCTC	22	<lmxll>	ll	132	lm	128
>ref-11680	TCATCTGCAACTCCCACTCCCACTTTC	26	<hkxhk>	hh	14	hk	245	kk	0
>ref-11680	TCATCTGCAACTCCCACTCCCACTTTC	27	<hkxhk>	hh	0	hk	245	kk	15
>ref-11682	GATCCACACACTGCTCCTCCGCCCTGA	4	<hkxhk>	hh	55	hk	119	kk	50
>ref-11683	TTCTCTCAAACTCTATCTCCTCTTCCT	2	<nnxnp>	nn	127	np	133
>ref-11729	CCCCCACCCACCCGACCTCCTTCTCTG	4	<nnxnp>	nn	110	np	145
>ref-11735	CCATCACTAACCCCCTCTCCTCCCCGC	27	<lmxll>	ll	136	lm	117
>ref-11758	TTTCCACCAACTTTTCCTCCTTCTCCT	1	<nnxnp>	nn	242	np	1
>ref-11771	ATGGTATAGACAGCAGCTCCAGGGTAT	21	<nnxnp>	nn	267	np	0
>ref-11784	CCCAGCATCACTCATTCTCCTCCTTTT	5	<nnxnp>	nn	129	np	134
>ref-11788	CCTATGAAAACGGCACCTCCTGTGCAA	9	<nnxnp>	nn	257	np	0
>ref-11808	AAAAGACGGACATAAACTCCGTACATA	5	<hkxhk>	hh	70	hk	183	kk	0
>ref-11820	GTGTCGATAACATTATCTCCTTTCCCC	6	<lmxll>	ll	124	lm	130
>ref-11845	TGTATATAGACTTTACCTCCCCAGGAC	21	<nnxnp>	nn	108	np	123
>ref-11862	TCCACATTCACACATTCTCCTCATCCA	3	<nnxnp>	nn	273	np	0
>ref-11862	TCCACATTCACACATTCTCCTCATCCA	24	<nnxnp>	nn	269	np	3
>ref-11867	AGGGACAGCACCCCTCCTCCCAGCATA	13	<hkxhk>	hh	11	hk	257	kk	0
>ref-11867	AGGGACAGCACCCCTCCTCCCAGCATA	22	<hkxhk>	hh	2	hk	270	kk	0
>ref-11870	TATATATATACGGATGCTCCCACACAC	22	<lmxll>	ll	126	lm	117
>ref-11880	GAAGTGAAAACACAGTCTCCTAATTAT	1	<lmxll>	ll	95	lm	136
>ref-11896	TTCTTCTTAACTGGCCCTCCCCAACTT	14	<lmxll>	ll	138	lm	107
>ref-11896	TTCTTCTTAACTGGCCCTCCCCAACTT	23	<lmxll>	ll	140	lm	107
>ref-11904	CTTATCCCAACCCCCCCTCCGTTACCT	12	<lmxll>	ll	130	lm	122
>ref-11905	TCCCTCTTCACTCATCCTCCTCGTTTC	6	<lmxll>	ll	148	lm	112
>ref-11908	TCGTTGAGAACCGACTCTCCAAACACC	3	<nnxnp>	nn	135	np	132
>ref-11940	ATCTCTTCAACCCTTCCTCCACCTTCC	21	<nnxnp>	nn	114	np	143
>ref-11944	GTCTTCTCTACCAACTCTCCTCCTTCT	25	<lmxll>	ll	147	lm	112
>ref-11953	CCCTTTGCGACTGACGCTCCGCAAGAT	14	<nnxnp>	nn	127	np	132
>ref-11971	TCTATATGTACATATCCTCCTCTTCCT	23	<lmxll>	ll	118	lm	143
>ref-12021	TCTTTATGGACTTCTCCTCCTCCTCTT	14	<nnxnp>	nn	142	np	124
>ref-12067	ATTATCTTTACCTTCTCTCCCTCCACA	2	<nnxnp>	nn	114	np	134
>ref-12067	ATTATCTTTACCTTCTCTCCCTCCACA	8	<nnxnp>	nn	113	np	134
>ref-12076	CTTATCCCCACCCGCTCTCCCTCGCGC	2	<lmxll>	ll	149	lm	113
>ref-12087	TAATGATCTACCTCCTCTCCTTCATCT	5	<nnxnp>	nn	146	np	113
>ref-12090	TATGCTTCCACTTCATCTCCCGTTATT	25	<lmxll>	ll	109	lm	154
>ref-12115	AATCATTCCACTCTTCCTCCCTCCCCC	22	<lmxll>	ll	259	lm	0
>ref-12181	AACACTCTCACCTCCTCTCCTCCATCT	5	<hkxhk>	hh	46	hk	143	kk	55
>ref-12184	CAGATACACACATGCTCTCCATTTGAT	3	<lmxll>	ll	106	lm	152
>ref-12184	CAGATACACACATGCTCTCCATTTGAT	5	<lmxll>	ll	106	lm	152
>ref-12192	TATGCACTGACTATTCCTCCTAATACA	9	<nnxnp>	nn	116	np	114
>ref-12200	ACCCCCTTTACATGGCCTCCTCGCCCC	22	<nnxnp>	nn	140	np	129
>ref-12234	TCCATTGTCACGTCCTCTCCCCTGCTG	6	<hkxhk>	hh	63	hk	144	kk	56
>ref-12247	ACCTACTCTACTGCATCTCCTCTTCCA	26	<lmxll>	ll	136	lm	127
>ref-12254	AACCGGAGCACTCGGCCTCCTTTTCCT	25	<nnxnp>	nn	115	np	143
>ref-12259	TTCCCTCCTACTCTACCTCCTTTTCCT	13	<hkxhk>	hh	40	hk	139	kk	69
>ref-12267	GGTCTCTTTACACCTGCTCCCTGCTGT	14	<nnxnp>	nn	127	np	143
>ref-12276	ATTTTTCTCACCTTCTCTCCCTTCTTT	27	<lmxll>	ll	124	lm	117
>ref-12279	CCTCCACCCACGTATCCTCCAGCCCAT	7	<hkxhk>	hh	1	hk	268	kk	0
>ref-12279	CCTCCACCCACGTATCCTCCAGCCCAT	26	<lmxll>	ll	139	lm	121
>ref-12283	AGACATTGCACCTCCACTCCCCGTGGA	15	<hkxhk>	hh	58	hk	148	kk	57
>ref-12309	CTTACTCATACTTTCACTCCTACTCAT	5	<nnxnp>	nn	131	np	131
>ref-12314	CTTCCCTCCACTCCTACTCCTCTTCTC	3	<nnxnp>	nn	146	np	121
>ref-12314	CTTCCCTCCACTCCTACTCCTCTTCTC	22	<nnxnp>	nn	147	np	120
>ref-12316	CAAAAGTGAACACGTACTCCCATCAGT	13	<lmxll>	ll	10	lm	254
>ref-12342	TTTATCACGACCGTATCTCCATTTCTA	27	<nnxnp>	nn	127	np	126
>ref-12343	CACACGGGCACAGCCGCTCCTCCAGGG	16	<hkxhk>	hh	0	hk	273	kk	0
>ref-12343	CACACGGGCACAGCCGCTCCTCCAGGG	27	<nnxnp>	nn	37	np	232
>ref-12358	TTTGTATCCACTAAGCCTCCTCATCCC	4	<nnxnp>	nn	127	np	140
>ref-12358	TTTGTATCCACTAAGCCTCCTCATCCC	12	<lmxll>	ll	154	lm	105
>ref-12365	TCCTACGCGACGAAATCTCCTTCTTCC	13	<nnxnp>	nn	109	np	148
>ref-12379	AAAGTTATGACTCTCTCTCCTTCACAT	5	<lmxll>	ll	129	lm	130
>ref-12381	CTCCCCCTAACCTCCCCTCCGTGTCTA	1	<nnxnp>	nn	128	np	135
>ref-12381	CTCCCCCTAACCTCCCCTCCGTGTCTA	2	<nnxnp>	nn	128	np	135
>ref-12386	TAAACCAATACAAGATCTCCTCGGGAA	21	<nnxnp>	nn	125	np	119
>ref-12386	TAAACCAATACAAGATCTCCTCGGGAA	22	<nnxnp>	nn	125	np	119
>ref-12391	CATAACAACACCATAGCTCCCCGCAAA	12	<lmxll>	ll	144	lm	121
>ref-12396	ACTTGTACCACGGCCGCTCCAGTTAGC	15	<hkxhk>	hh	61	hk	145	kk	59
>ref-12403	ATAACATTAACATGAACTCCCTGTGTG	25	<lmxll>	ll	124	lm	128
>ref-12415	CCTCCCTGCACCATGCCTCCTGCCCTC	22	<nnxnp>	nn	145	np	128
>ref-12429	CACCAACCCACTCTACCTCCCTCTCCT	9	<hkxhk>	hh	0	hk	261	kk	6
>ref-12464	GTCCGTCTCACAATGGCTCCCTTTCTA	7	<nnxnp>	nn	137	np	133
>ref-12468	CTCCTTCCCACATATCCTCCTTCCTCC	8	<lmxll>	ll	118	lm	128
>ref-12469	GCCTTTTACACTCTCTCTCCTTTGCTT	27	<hkxhk>	hh	0	hk	272	kk	1
>ref-12475	CATTCTCCCACTTCTCCTCCTTCCTTT	2	<lmxll>	ll	12	lm	249
>ref-12475	CATTCTCCCACTTCTCCTCCTTCCTTT	4	<lmxll>	ll	12	lm	248
>ref-12497	TTCCTTCACACCTCCCCTCCCCTCTTA	13	<nnxnp>	nn	126	np	127
>ref-12505	TCCCCTCTTACTACCCCTCCCATTCTT	7	<hkxhk>	hh	52	hk	130	kk	46
>ref-12514	TCGTATATCACTCCCTCTCCTTTCCTC	13	<hkxhk>	hh	61	hk	157	kk	41
>ref-12525	AGATGGTTGACACCTGCTCCTTCAGAT	3	<hkxhk>	hh	0	hk	272	kk	0
>ref-12525	AGATGGTTGACACCTGCTCCTTCAGAT	7	<hkxhk>	hh	0	hk	272	kk	0
>ref-12537	CTCACCCGGACGCAACCTCCTTTCGAC	3	<hkxhk>	hh	61	hk	134	kk	53
>ref-12552	CTGGGCGTCACAAATACTCCTGCAGGA	5	<nnxnp>	nn	95	np	128
>ref-12588	ATGTCTACAACGAGATCTCCACCCTTA	5	<nnxnp>	nn	138	np	128
>ref-12620	GCACATGACACTTTTTCTCCCTTAGGA	4	<nnxnp>	nn	132	np	113
>ref-12634	CACACGCCCACTGCAACTCCAACTGCT	9	<lmxll>	ll	266	lm	0
>ref-12642	TCTCCATACACCTTTTCTCCTCCCTCA	27	<nnxnp>	nn	126	np	139
>ref-12656	CCCTGGCTCACTATAGCTCCTTCACAA	22	<lmxll>	ll	128	lm	139
>ref-12679	CGCGCACACACACGCACTCCTCTCTCA	5	<lmxll>	ll	131	lm	136
>ref-12721	CCATCGTTGACCTCTTCTCCGCCTCAC	3	<hkxhk>	hh	0	hk	271	kk	1
>ref-12748	GCTGCTTGAACCGTCGCTCCAGCTCGT	13	<hkxhk>	hh	0	hk	242	kk	25
>ref-12748	GCTGCTTGAACCGTCGCTCCAGCTCGT	22	<hkxhk>	hh	20	hk	250	kk	0
>ref-12769	TTAACCCAAACTTAGGCTCCGGCATTT	23	<nnxnp>	nn	132	np	100
>ref-12774	CTCGAATCGACCACGCCTCCTTGTTAT	12	<lmxll>	ll	125	lm	107
>ref-12774	CTCGAATCGACCACGCCTCCTTGTTAT	15	<lmxll>	ll	127	lm	107
>ref-12780	GCCTCTCTAACTCTCTCTCCTACATAT	9	<lmxll>	ll	116	lm	125
>ref-12780	GCCTCTCTAACTCTCTCTCCTACATAT	25	<nnxnp>	nn	135	np	114
>ref-12785	TCTCCTTTTACAATCTCTCCCTCTTCC	3	<hkxhk>	hh	0	hk	257	kk	3
>ref-12785	TCTCCTTTTACAATCTCTCCCTCTTCC	12	<hkxhk>	hh	3	hk	260	kk	0
>ref-12850	CCCACAATCACTCTCACTCCCCCACAC	4	<nnxnp>	nn	232	np	0
>ref-12880	GCATCGGGCACAGTTTCTCCCTCTTTA	14	<nnxnp>	nn	131	np	117
>ref-12913	TCGTCCAATACCCTTTCTCCAACATTC	4	<nnxnp>	nn	43	np	184
>ref-12913	TCGTCCAATACCCTTTCTCCAACATTC	25	<nnxnp>	nn	41	np	184
>ref-12916	TTTCCCTTCACCTGGTCTCCCTCGCCA	7	<nnxnp>	nn	122	np	123
>ref-12956	TCAGTAGCCACGCCTCCTCCTCTCCCA	27	<nnxnp>	nn	135	np	134
>ref-12974	GTCTTCGTCACTCCCCCTCCTACGTCT	1	<nnxnp>	nn	116	np	154
>ref-12975	TGCTCAGTTACATAACCTCCTTCACGC	5	<nnxnp>	nn	131	np	125
>ref-13023	AACCTTTAGACCTGGTCTCCCTGTGTT	22	<nnxnp>	nn	113	np	114
>ref-13026	GAATATGAAACATTAACTCCTTCATCG	4	<lmxll>	ll	111	lm	120
>ref-13026	GAATATGAAACATTAACTCCTTCATCG	14	<lmxll>	ll	111	lm	120
>ref-13032	CTCTACCTCACTCGCTCTCCACCACAC	14	<lmxll>	ll	0	lm	267
>ref-13032	CTCTACCTCACTCGCTCTCCACCACAC	24	<lmxll>	ll	0	lm	267
>ref-13057	AAATGTGGCACAATGCCTCCTCAGCCC	26	<lmxll>	ll	129	lm	137
>ref-13073	GTTCGGCTGACGTTTGCTCCTGGAGGC	27	<hkxhk>	hh	1	hk	272	kk	0
>ref-13085	CCTCCTCCTACTCCTCCTCCAGACGCT	25	<lmxll>	ll	1	lm	272
>ref-13085	CCTCCTCCTACTCCTCCTCCAGACGCT	27	<lmxll>	ll	1	lm	272
>ref-13107	CTTCATTCAACCACTCCTCCTCCTCTA	1	<lmxll>	ll	229	lm	6
>ref-13146	TACTTATACACGTGTACTCCTTTGTAT	2	<lmxll>	ll	107	lm	128
>ref-13168	GCCCTCTCCACTCCCCCTCCCCTTCCA	1	<lmxll>	ll	12	lm	256
>ref-13168	GCCCTCTCCACTCCCCCTCCCCTTCCA	27	<lmxll>	ll	16	lm	251
>ref-13195	TGTCTGCCTACAGCTGCTCCATTACAG	3	<hkxhk>	hh	0	hk	273	kk	0
>ref-13195	TGTCTGCCTACAGCTGCTCCATTACAG	27	<hkxhk>	hh	75	hk	197	kk	0
>ref-13201	TTTATAGCCACGTTATCTCCCCCACAT	24	<lmxll>	ll	133	lm	118
>ref-13202	ACTCCAGCCACTCTTTCTCCACACACT	1	<nnxnp>	nn	121	np	139
>ref-13211	TTTCCTCATACTAACACTCCCGTTCTG	3	<nnxnp>	nn	90	np	139
>ref-13266	GAAACAACCACACAAACTCCTGTACTC	24	<nnxnp>	nn	112	np	139
>ref-13273	TAACCTTTGACCTCATCTCCTGCAGGA	4	<nnxnp>	nn	121	np	129
>ref-13280	CCCCCTCCAACGCCTTCTCCTCACTTC	15	<hkxhk>	hh	0	hk	217	kk	48
>ref-13288	CTCAATTTTACTCTCTCTCCTTTCTAC	2	<lmxll>	ll	113	lm	137
>ref-13290	CCATCTACCACCCCATCTCCACAAATA	12	<nnxnp>	nn	233	np	0
>ref-13297	TTCTTTATTACTCCTTCTCCTCTCCTT	6	<lmxll>	ll	1	lm	268
>ref-13297	TTCTTTATTACTCCTTCTCCTCTCCTT	21	<lmxll>	ll	1	lm	268
>ref-13304	TGTCTTTGCACTTTATCTCCTTCGCTT	4	<lmxll>	ll	118	lm	139
>ref-13304	TGTCTTTGCACTTTATCTCCTTCGCTT	8	<lmxll>	ll	116	lm	140
>ref-13321	CAACCTCCAACACCTTCTCCCTCACTA	14	<hkxhk>	hh	80	hk	185	kk	0
>ref-13322	TAATAGCTCACTCCCTCTCCTCCCTTA	1	<nnxnp>	nn	116	np	142
>ref-13322	TAATAGCTCACTCCCTCTCCTCCCTTA	16	<nnxnp>	nn	116	np	142
>ref-13332	CTTATTCCTACTTCTCCTCCTTCTAAC	8	<nnxnp>	nn	117	np	135
>ref-13350	TGCATAAAGACAAGACCTCCAGCCGCA	9	<nnxnp>	nn	143	np	127
>ref-13376	TGCCCATTTACCCTCACTCCTCCCCCT	2	<lmxll>	ll	262	lm	0
>ref-13379	CCCTTAAGGACAACAACTCCACACATA	25	<lmxll>	ll	115	lm	132
>ref-13379	CCCTTAAGGACAACAACTCCACACATA	26	<lmxll>	ll	112	lm	133
>ref-13383	GGCTTTGAAACAACGTCTCCATCCATT	23	<hkxhk>	hh	40	hk	202	kk	2
>ref-13405	CGTCCACCTACTTATTCTCCATCTTTA	3	<lmxll>	ll	118	lm	108
>ref-13422	ACACCCTCTACTCCCCCTCCTCCTCAT	3	<lmxll>	ll	152	lm	96
>ref-13422	ACACCCTCTACTCCCCCTCCTCCTCAT	27	<lmxll>	ll	155	lm	95
>ref-13427	CTCCACCTAACATTGGCTCCGAGCAAT	2	<nnxnp>	nn	120	np	122
>ref-13446	GCTGCGCCCACAAGGCCTCCAGTCGTG	6	<hkxhk>	hh	0	hk	273	kk	0
>ref-13448	ACCACAACGACCGCAACTCCCGCAACC	26	<nnxnp>	nn	125	np	94
>ref-13453	TATGCACACACATGCGCTCCCTCGCCC	4	<nnxnp>	nn	136	np	132
>ref-13453	TATGCACACACATGCGCTCCCTCGCCC	5	<nnxnp>	nn	138	np	131
>ref-13469	CATTACTTAACAGTGTCTCCATTGAAG	3	<lmxll>	ll	116	lm	142
>ref-13470	TCCCCCTTTACCCTCTCTCCCTCCTCT	1	<lmxll>	ll	10	lm	253
>ref-13479	GTCCACCCCACAGTGTCTCCTTGAGGG	6	<lmxll>	ll	147	lm	120
>ref-13479	GTCCACCCCACAGTGTCTCCTTGAGGG	14	<lmxll>	ll	203	lm	45
>ref-13496	CCCCCGTCCACTCCTACTCCCCTCCTC	12	<lmxll>	ll	146	lm	106
>ref-13496	CCCCCGTCCACTCCTACTCCCCTCCTC	16	<lmxll>	ll	143	lm	106
>ref-13498	ATGTGCTCAACGTAGGCTCCTGGGAAG	12	<hkxhk>	hh	13	hk	243	kk	0
>ref-13498	ATGTGCTCAACGTAGGCTCCTGGGAAG	14	<hkxhk>	hh	13	hk	242	kk	0
>ref-13513	TTAAACACGACCAAGTCTCCGCACCGC	4	<nnxnp>	nn	131	np	140
>ref-13514	TGTTTGTACACCTGTGCTCCGCTGTAC	4	<lmxll>	ll	129	lm	135
>ref-13543	TACCCACTCACCCACCCTCCGAGTCCG	9	<hkxhk>	hh	58	hk	149	kk	46
>ref-13554	TCTTTTTTTACTCTCTCTCCGTCATCT	21	<nnxnp>	nn	106	np	132
>ref-13557	TTTTAATCTACTTACGCTCCAATCTAC	27	<lmxll>	ll	23	lm	218
>ref-13581	ACAGTTCACACCTCTTCTCCAACCAAT	4	<hkxhk>	hh	63	hk	104	kk	67
>ref-13581	ACAGTTCACACCTCTTCTCCAACCAAT	27	<lmxll>	ll	136	lm	102
>ref-13589	TTCCCCTTCACCGCCCCTCCTCCCCCT	2	<nnxnp>	nn	9	np	247
>ref-13589	TTCCCCTTCACCGCCCCTCCTCCCCCT	27	<nnxnp>	nn	10	np	247
>ref-13594	TGCATTATCACCCCCTCTCCTCTCCTC	2	<nnxnp>	nn	130	np	111
>ref-13616	TCCCGCTGCACTCGCGCTCCGTCGACA	4	<lmxll>	ll	137	lm	135
>ref-13620	CCATCGCCCACTCTCCCTCCCCCCCGT	22	<lmxll>	ll	218	lm	42
>ref-13639	ATCTCCTCAACGCCACCTCCGACCGCC	23	<lmxll>	ll	111	lm	152
>ref-13652	CGCCAATTTACGATGCCTCCGCGGATT	2	<nnxnp>	nn	250	np	0
>ref-13672	GTGCATCGTACTTACCCTCCATTGATG	21	<nnxnp>	nn	127	np	134
>ref-13681	ATACTTATAACCTCGCCTCCACCCATT	15	<nnxnp>	nn	133	np	128
>ref-13691	GGTACAAGCACGTACCCTCCACGAGAG	26	<lmxll>	ll	118	lm	147
>ref-13713	CTTTCCGCGACCACTTCTCCTCCTCCT	1	<lmxll>	ll	259	lm	5
>ref-13726	CACACGCACACGGCCTCTCCCTTCGCC	8	<nnxnp>	nn	143	np	125
>ref-13751	AACTCGACAACGTTCCCTCCATGAAAG	12	<lmxll>	ll	128	lm	128
>ref-13751	AACTCGACAACGTTCCCTCCATGAAAG	24	<lmxll>	ll	128	lm	127
>ref-13760	GTCGAGGGAACCGCTCCTCCTCAACAG	2	<nnxnp>	nn	132	np	133
>ref-13761	ACCTTAAGGACTTGTCCTCCTCTCTTT	5	<lmxll>	ll	122	lm	140
>ref-13821	CTCTCACTCACCATCACTCCCTCGTCT	24	<hkxhk>	hh	0	hk	270	kk	0
>ref-13821	CTCTCACTCACCATCACTCCCTCGTCT	25	<lmxll>	ll	41	lm	213
>ref-13828	ACAGCCTACACTGTCACTCCATCTGTC	9	<hkxhk>	hh	64	hk	132	kk	54
>ref-13838	ACTCCCTTCACTCACCCTCCTCCACCC	6	<nnxnp>	nn	135	np	118
>ref-13850	ACTACTACGACCACCTCTCCCACCATC	16	<nnxnp>	nn	107	np	138
>ref-13858	GAAGGTAGAACAGATGCTCCAGTTCCT	2	<lmxll>	ll	122	lm	144
>ref-13858	GAAGGTAGAACAGATGCTCCAGTTCCT	23	<lmxll>	ll	124	lm	142
>ref-13871	CCTTCTTCTACATTCTCTCCTCCCCCA	9	<hkxhk>	hh	0	hk	238	kk	7
>ref-13871	CCTTCTTCTACATTCTCTCCTCCCCCA	27	<hkxhk>	hh	6	hk	261	kk	1
>ref-13902	GCCGACAACACTAAATCTCCAGTTGTA	23	<nnxnp>	nn	264	np	0
>ref-13903	TGCGTTTAAACTATTTCTCCTTATATT	12	<nnxnp>	nn	110	np	111
>ref-13917	TTCCATAGGACGCCACCTCCCCTATGC	3	<nnxnp>	nn	133	np	107
>ref-13923	AACAGGAAGACCGAAACTCCGACAGAG	6	<lmxll>	ll	127	lm	122
>ref-13924	AATAACTAGACACGGTCTCCCCTGTAT	24	<lmxll>	ll	116	lm	140
>ref-13931	TCTTGTTGTACTTTCCCTCCTTCCTAC	21	<hkxhk>	hh	48	hk	129	kk	54
>ref-13952	TCCTCATTTACTATCTCTCCTCAGTCA	27	<lmxll>	ll	124	lm	131
>ref-13958	CGAATGGGCACGTCTGCTCCGCTTGCC	2	<hkxhk>	hh	0	hk	115	kk	153
>ref-13986	ACTCTGTCGACTGTTGCTCCTCTCAAG	7	<hkxhk>	hh	0	hk	273	kk	0
>ref-14061	CATCCTGCCACACTCTCTCCCCTCCCT	2	<lmxll>	ll	194	lm	56
>ref-14061	CATCCTGCCACACTCTCTCCCCTCCCT	7	<lmxll>	ll	194	lm	55
>ref-14066	ACTCACCTAACAAACGCTCCTTACTTT	13	<hkxhk>	hh	29	hk	128	kk	66
>ref-14066	ACTCACCTAACAAACGCTCCTTACTTT	15	<hkxhk>	hh	29	hk	127	kk	67
>ref-14070	GAAGGACTGACCTGACCTCCTTAATCA	8	<nnxnp>	nn	262	np	0
>ref-14070	GAAGGACTGACCTGACCTCCTTAATCA	13	<hkxhk>	hh	50	hk	122	kk	67
>ref-14116	ACCACGACAACCATATCTCCTCATAAC	12	<hkxhk>	hh	9	hk	253	kk	0
>ref-14117	TCCAAATCCACACAGCCTCCCCATCCA	4	<hkxhk>	hh	6	hk	253	kk	5
>ref-14121	ACGCCCAACACTTACGCTCCCCCCTTT	16	<nnxnp>	nn	130	np	128
>ref-14139	CCAAGGAAAACCATGTCTCCGCTATTG	3	<hkxhk>	hh	0	hk	261	kk	0
>ref-14142	TGTAGCGGGACCCAGGCTCCAGGAGGA	3	<hkxhk>	hh	0	hk	272	kk	0
>ref-14142	TGTAGCGGGACCCAGGCTCCAGGAGGA	22	<nnxnp>	nn	129	np	142
>ref-14173	TGACATGCAACCGAACCTCCTAGGGTT	22	<nnxnp>	nn	111	np	148
>ref-14187	CCAATGCCCACGCTGCCTCCTCTTCCC	2	<nnxnp>	nn	7	np	266
>ref-14187	CCAATGCCCACGCTGCCTCCTCTTCCC	8	<hkxhk>	hh	58	hk	191	kk	0
>ref-14191	TCAGATTCGACCTGCTCTCCCCGCCTC	27	<hkxhk>	hh	51	hk	154	kk	61
>ref-14222	GGACTCTCCACCTCTCCTCCTCCTCCT	8	<lmxll>	ll	140	lm	127
>ref-14222	GGACTCTCCACCTCTCCTCCTCCTCCT	13	<lmxll>	ll	139	lm	127
>ref-14224	TATTGCATAACCCCATCTCCTTGTTCA	26	<nnxnp>	nn	116	np	104
>ref-14228	TCACTTCGTACCCACCCTCCCTCCTCC	5	<hkxhk>	hh	0	hk	163	kk	64
>ref-14228	TCACTTCGTACCCACCCTCCCTCCTCC	8	<hkxhk>	hh	0	hk	162	kk	64
>ref-14249	ACTATCCTCACCATATCTCCCTTCTTC	5	<nnxnp>	nn	134	np	110
>ref-14249	ACTATCCTCACCATATCTCCCTTCTTC	23	<nnxnp>	nn	100	np	139
>ref-14252	CACTCGGACACCGCAGCTCCGTCAGGA	27	<hkxhk>	hh	65	hk	158	kk	39
>ref-14269	ATATCCATTACTACTCCTCCCACAGCA	3	<hkxhk>	hh	0	hk	271	kk	0
>ref-14294	CTTTGAAACACTGTCACTCCCTGTCAC	26	<nnxnp>	nn	204	np	20
>ref-14326	ACTCCTTTTACAATGGCTCCCAACTCT	9	<nnxnp>	nn	124	np	139
>ref-14326	ACTCCTTTTACAATGGCTCCCAACTCT	25	<nnxnp>	nn	124	np	139
>ref-14334	CCCCTCTAGACTCTATCTCCCCTCTTT	1	<lmxll>	ll	119	lm	117
>ref-14356	CAACCCACAACCATCACTCCCCCACAC	14	<lmxll>	ll	131	lm	135
>ref-14356	CAACCCACAACCATCACTCCCCCACAC	22	<lmxll>	ll	131	lm	135
>ref-14370	TATGTCATCACATTTTCTCCTTTTCTC	2	<lmxll>	ll	17	lm	229
>ref-14370	TATGTCATCACATTTTCTCCTTTTCTC	6	<lmxll>	ll	17	lm	229
>ref-14377	TTTTCTCTTACCCCTACTCCAGTAATG	9	<hkxhk>	hh	0	hk	205	kk	31
>ref-14405	ACCCCAACAACCGTCCCTCCAACAAGA	1	<lmxll>	ll	125	lm	142
>ref-14443	AAATCTGACACCGTTTCTCCAGCAGCT	8	<hkxhk>	hh	0	hk	271	kk	0
>ref-14449	CACAAAACAACCTTTTCTCCAACCCAC	13	<nnxnp>	nn	133	np	111
>ref-14451	CCCCATGTCACCTTCCCTCCCTCTCCC	1	<lmxll>	ll	260	lm	0
>ref-14461	GGCTCGGTCACCCCACCTCCCCCTCCA	13	<hkxhk>	hh	54	hk	136	kk	67
>ref-14479	TCTATCCCCACCCCCCCTCCTCGCCAC	5	<lmxll>	ll	145	lm	123
>ref-14487	CCACCTTTCACTTCCTCTCCCCTCTCT	3	<hkxhk>	hh	30	hk	232	kk	0
>ref-14487	CCACCTTTCACTTCCTCTCCCCTCTCT	25	<hkxhk>	hh	0	hk	230	kk	26
>ref-14519	CCCTTTCTCACCTCCTCTCCTCCCTGG	26	<nnxnp>	nn	237	np	2
>ref-14519	CCCTTTCTCACCTCCTCTCCTCCCTGG	27	<nnxnp>	nn	236	np	1
>ref-14562	CACCCCCACACCTCTCCTCCATCTCTC	22	<hkxhk>	hh	0	hk	272	kk	1
>ref-14585	CTCCCATTCACTCCCTCTCCCCTCCCT	7	<lmxll>	ll	10	lm	239
>ref-14585	CTCCCATTCACTCCCTCTCCCCTCCCT	22	<lmxll>	ll	19	lm	240
>ref-14612	CCCTTTCCCACGCCCACTCCCGCCCTC	16	<nnxnp>	nn	106	np	148
>ref-14614	TCCCTTCATACACTCCCTCCCCCCCAA	15	<nnxnp>	nn	111	np	151
>ref-14622	AGCCAAGGCACATGTCCTCCGGAAAGT	8	<lmxll>	ll	123	lm	122
>ref-14629	CCGTCAGCTACGATACCTCCGTCAGCC	1	<lmxll>	ll	92	lm	165
>ref-14629	CCGTCAGCTACGATACCTCCGTCAGCC	22	<lmxll>	ll	93	lm	165
>ref-14662	CCTCCCCTGACGTCATCTCCCTTGAAG	25	<nnxnp>	nn	263	np	0
>ref-14681	CCTTCCCTAACTCCGTCTCCCTTTCCT	9	<hkxhk>	hh	79	hk	180	kk	0
>ref-14706	TATACACACACATAAGCTCCCTTTCTT	13	<nnxnp>	nn	136	np	121
>ref-14733	AGTCCAATTACTCCTCCTCCTCTCCCC	1	<lmxll>	ll	230	lm	1
>ref-14737	CCCTCACTTACTCCCTCTCCCTCTCAG	7	<hkxhk>	hh	0	hk	273	kk	0
>ref-14737	CCCTCACTTACTCCCTCTCCCTCTCAG	9	<hkxhk>	hh	0	hk	273	kk	0
>ref-14747	GCAGAGGAAACCTGTCCTCCTGAGGCA	6	<hkxhk>	hh	0	hk	272	kk	0
>ref-14747	GCAGAGGAAACCTGTCCTCCTGAGGCA	14	<hkxhk>	hh	0	hk	273	kk	0
>ref-14751	CACTGATGGACCGCTTCTCCAGAGCCT	12	<hkxhk>	hh	0	hk	273	kk	0
>ref-14751	CACTGATGGACCGCTTCTCCAGAGCCT	13	<hkxhk>	hh	0	hk	203	kk	60
>ref-14760	GCTGCTGTTACGACATCTCCCTTTTAT	1	<nnxnp>	nn	265	np	0
>ref-14760	GCTGCTGTTACGACATCTCCCTTTTAT	2	<nnxnp>	nn	266	np	0
>ref-14768	ACTTCTATTACTATCTCTCCACATCAG	24	<hkxhk>	hh	57	hk	137	kk	61
>ref-14771	TCCTCTATTACTCTCTCTCCCTCTGTT	5	<lmxll>	ll	142	lm	88
>ref-14779	CTCTAATACACCCATCCTCCAATCTCC	5	<lmxll>	ll	123	lm	114
>ref-14779	CTCTAATACACCCATCCTCCAATCTCC	16	<lmxll>	ll	122	lm	114
>ref-14817	TTCCCCTCAACTGTCTCTCCTCGTTCT	9	<nnxnp>	nn	134	np	137
>ref-14826	CTGGCAAGTACAGTAACTCCAGTTTAT	3	<nnxnp>	nn	246	np	0
>ref-14848	TGCCCGCCCACACTTCCTCCTTCCACC	21	<lmxll>	ll	114	lm	148
>ref-14865	TCCCCTCCTACTTTTCCTCCTCTCCCA	3	<lmxll>	ll	252	lm	1
>ref-14865	TCCCCTCCTACTTTTCCTCCTCTCCCA	15	<hkxhk>	hh	50	hk	133	kk	50
>ref-14917	CGCTGCCCCACCCACGCTCCGGCCACG	14	<nnxnp>	nn	270	np	0
>ref-14920	AGCGCTGTCACAATCTCTCCAGTGCGA	14	<lmxll>	ll	106	lm	152
>ref-14931	CATCCCATCACCACACCTCCTGTCGTC	15	<hkxhk>	hh	0	hk	188	kk	75
>ref-14940	GTCCGCGTCACCCTACCTCCCTTCTCC	7	<lmxll>	ll	142	lm	126
>ref-14943	AATCACACGACAGGAACTCCGCGGGCA	2	<lmxll>	ll	125	lm	144
>ref-14943	AATCACACGACAGGAACTCCGCGGGCA	24	<lmxll>	ll	139	lm	126
>ref-14967	CCCCTCCCTACGCCCACTCCGCCTATT	21	<nnxnp>	nn	9	np	256
>ref-14967	CCCCTCCCTACGCCCACTCCGCCTATT	25	<nnxnp>	nn	9	np	255
>ref-14993	TGCCGATGTACGATGCCTCCCAAAAGT	9	<nnxnp>	nn	268	np	0
>ref-14994	CAAGTAGAAACCGCTCCTCCCCCCAAA	12	<nnxnp>	nn	135	np	116
>ref-14994	CAAGTAGAAACCGCTCCTCCCCCCAAA	24	<nnxnp>	nn	137	np	114
>ref-15001	CTCCTTAACACTCTCTCTCCTTTCCTC	16	<lmxll>	ll	116	lm	131
>ref-15013	TCTCTTGTGACCTTTTCTCCTCTCTCT	21	<lmxll>	ll	100	lm	155
>ref-15050	TGCACACGCACGCACACTCCTCCCCTA	1	<nnxnp>	nn	139	np	131
>ref-15057	TTGACGGGAACATATTCTCCTTCTCCC	2	<nnxnp>	nn	130	np	133
>ref-15059	TTCCCTTCCACTCTTCCTCCTTGCATA	16	<lmxll>	ll	126	lm	126
>ref-15060	TCATGCCCTACTCTTTCTCCCTCGCAT	9	<nnxnp>	nn	118	np	136
>ref-15062	TGACGACTAACATAAGCTCCTTTCCAT	12	<nnxnp>	nn	142	np	125
>ref-15074	ACTACGTAAACACTAGCTCCCGGGGAT	25	<nnxnp>	nn	129	np	99
>ref-15074	ACTACGTAAACACTAGCTCCCGGGGAT	27	<nnxnp>	nn	134	np	96
>ref-15093	CCTCGACCAACTCCTCCTCCTCATGAC	13	<hkxhk>	hh	0	hk	272	kk	0
>ref-15104	ACAGAGCATACAATATCTCCTCCGAGT	22	<hkxhk>	hh	57	hk	123	kk	49
>ref-15138	TCTTCTCCTACCTACCCTCCGGCCTTC	22	<hkxhk>	hh	62	hk	149	kk	60
>ref-15144	CACATGCACACACATGCTCCGACCTCG	12	<nnxnp>	nn	98	np	163
>ref-15161	CCCTCCAGCACGCCCGCTCCCTCTCAT	5	<nnxnp>	nn	124	np	133
>ref-15170	TACCCACTTACATACTCTCCCCCCGAC	15	<lmxll>	ll	138	lm	125
>ref-15183	AAACTATAAACTGCCTCTCCTTCGGAA	23	<hkxhk>	hh	68	hk	118	kk	46
>ref-15185	TGATTTTTTACTTGTTCTCCTGTTCTT	22	<lmxll>	ll	109	lm	110
>ref-15192	CGTACACCCACGCTCACTCCCACACAC	1	<lmxll>	ll	168	lm	99
>ref-15194	ATCAACACCACCTGGCCTCCTCAACAC	12	<lmxll>	ll	133	lm	129
>ref-15218	ATCACGTGGACAGTACCTCCAGCGTTA	2	<lmxll>	ll	117	lm	141
>ref-15237	ACCATTCTCACTCACTCTCCCTCACTC	22	<hkxhk>	hh	51	hk	154	kk	52
>ref-15266	TAAATGAATACACATGCTCCCTGTGAT	6	<lmxll>	ll	143	lm	105
>ref-15276	CGCACGATGACCTTACCTCCTTCCCTC	26	<hkxhk>	hh	58	hk	133	kk	68
>ref-15285	ACAGCTTCAACCGAGGCTCCGAGGCCC	23	<lmxll>	ll	140	lm	131
>ref-15286	CAACCCCACACCCCCTCTCCCACAATC	5	<lmxll>	ll	118	lm	126
>ref-15304	TCCTCTCCTACTCTATCTCCTCTCCTG	27	<hkxhk>	hh	1	hk	231	kk	28
>ref-15305	ACATTACCTACATGGACTCCTAGAATA	16	<hkxhk>	hh	55	hk	127	kk	55
>ref-15308	AATATGAATACAGAATCTCCAGGGAAA	7	<lmxll>	ll	115	lm	147
>ref-15308	AATATGAATACAGAATCTCCAGGGAAA	27	<nnxnp>	nn	142	np	111
>ref-15319	TCTTCCTCCACCCTCCCTCCTTCCATT	21	<nnxnp>	nn	1	np	266
>ref-15319	TCTTCCTCCACCCTCCCTCCTTCCATT	24	<nnxnp>	nn	1	np	267
>ref-15334	TGCTCAATCACCAATACTCCCACATAA	21	<nnxnp>	nn	136	np	130
>ref-15335	TATACCATCACACCGTCTCCCTTCTTA	3	<nnxnp>	nn	119	np	144
>ref-15345	ACAGCCACAACCATAACTCCTTCCCCT	27	<nnxnp>	nn	258	np	1
>ref-15367	CGTTCATAAACTCCCACTCCCTCCTTC	12	<nnxnp>	nn	115	np	124
>ref-15373	CGCAAGCAAACACACGCTCCCTCAGAT	5	<lmxll>	ll	136	lm	136
>ref-15382	AGACAACAGACACAGTCTCCCAATCTA	16	<hkxhk>	hh	62	hk	143	kk	58
>ref-15402	ACTCTTTTCACTGTCTCTCCTCTTCCG	1	<nnxnp>	nn	247	np	0
>ref-15402	ACTCTTTTCACTGTCTCTCCTCTTCCG	2	<nnxnp>	nn	248	np	0
>ref-15419	AGACGGCGCACTTTTTCTCCTCTGCCC	1	<hkxhk>	hh	3	hk	266	kk	0
>ref-15421	AACGTTCCCACCTACCCTCCTTTACTG	3	<lmxll>	ll	116	lm	152
>ref-15439	CTCCCTCCAACGGCGCCTCCACCGTCC	1	<nnxnp>	nn	271	np	0
>ref-15439	CTCCCTCCAACGGCGCCTCCACCGTCC	3	<nnxnp>	nn	271	np	0
>ref-15460	ATATGAAGGACAACTACTCCAAGCACG	24	<hkxhk>	hh	35	hk	222	kk	0
>ref-15465	CTCTTTCTCACCTCTCCTCCCTCTTTC	4	<lmxll>	ll	35	lm	214
>ref-15465	CTCTTTCTCACCTCTCCTCCCTCTTTC	27	<lmxll>	ll	36	lm	213
>ref-15475	CACGCACGCACACAGCCTCCCCTCACG	13	<lmxll>	ll	135	lm	129
>ref-15487	CCTTCTGTTACGGCCCCTCCTTCCTCT	9	<nnxnp>	nn	262	np	1
>ref-15492	GAATGAGGGACTTACTCTCCGTTTTCT	3	<lmxll>	ll	120	lm	107
>ref-15493	CAAACCCCAACTGAACCTCCTTCTCTT	4	<lmxll>	ll	1	lm	264
>ref-15505	CAAGCACCAACACTTCCTCCTTCAACA	4	<nnxnp>	nn	13	np	256
>ref-15505	CAAGCACCAACACTTCCTCCTTCAACA	16	<nnxnp>	nn	13	np	256
>ref-15521	ATGGGCCACACTGGACCTCCATGGCCG	26	<nnxnp>	nn	266	np	0
>ref-15526	CTGTCTTTCACATCCACTCCCAGTCCA	24	<lmxll>	ll	127	lm	136
>ref-15528	CAGTGCGCGACTGTGTCTCCCTCATTG	4	<nnxnp>	nn	133	np	137
>ref-15553	CCGCACTCTACCCAGCCTCCTACGTCT	13	<lmxll>	ll	144	lm	125
>ref-15556	CACACACCCACACTACCTCCACCACCA	5	<hkxhk>	hh	0	hk	273	kk	0
>ref-15556	CACACACCCACACTACCTCCACCACCA	6	<hkxhk>	hh	0	hk	273	kk	0
>ref-15564	GCAAGCCCCACTCCCTCTCCCTCTCCT	1	<lmxll>	ll	270	lm	0
>ref-15592	TCCTCCACCACCATTCCTCCTCTTTGT	25	<hkxhk>	hh	0	hk	270	kk	0
>ref-15612	ACAAGTACGACTACCACTCCAACGGCT	25	<hkxhk>	hh	0	hk	257	kk	10
>ref-15618	CCACATTCAACACTTCCTCCACGCCCA	13	<nnxnp>	nn	127	np	140
>ref-15634	AAAACACATACGCCTACTCCAAGACAC	12	<nnxnp>	nn	121	np	122
>ref-15639	ACGTTTATTACATTCTCTCCCTTTGCT	15	<lmxll>	ll	138	lm	127
>ref-15646	GGTAATCGTACAGTGCCTCCTAACCAA	13	<hkxhk>	hh	0	hk	237	kk	18
>ref-15648	CGTGATTTTACCTCTTCTCCCACGAAG	24	<hkxhk>	hh	0	hk	219	kk	23
>ref-15661	CCCAATACAACCCTCTCTCCTCCCCTT	1	<nnxnp>	nn	223	np	1
>ref-15666	TACACTCAAACAAGTGCTCCGTTGTTT	1	<nnxnp>	nn	114	np	147
>ref-15669	CTCTCTACCACATTCCCTCCCTCTCAT	13	<nnxnp>	nn	142	np	116
>ref-15678	GCTTCTTTCACTTTCTCTCCCGTCTTC	1	<hkxhk>	hh	63	hk	154	kk	46
>ref-15687	TCTAATGCAACCAGATCTCCATCAGCG	22	<lmxll>	ll	135	lm	129
>ref-15692	ATTCTCATTACCCTTACTCCTCTACCC	2	<lmxll>	ll	116	lm	146
>ref-15715	GTCTCTTCCACTTTCCCTCCTTCATTT	5	<nnxnp>	nn	263	np	0
>ref-15720	TGACCTGACACTCGAGCTCCAATCTTA	16	<hkxhk>	hh	65	hk	138	kk	52
>ref-15732	AGTGGCCTCACCTCGTCTCCTAAGAAT	4	<hkxhk>	hh	60	hk	146	kk	44
>ref-15732	AGTGGCCTCACCTCGTCTCCTAAGAAT	5	<hkxhk>	hh	43	hk	146	kk	60
>ref-15786	GTGCTGTCAACACGAACTCCTTGCCCA	14	<lmxll>	ll	128	lm	140
>ref-15791	TCCTCTCTCACTGATTCTCCCTCCGTC	8	<nnxnp>	nn	121	np	129
>ref-15808	GAGGCGATGACAGTTCCTCCGCAACAT	1	<lmxll>	ll	127	lm	145
>ref-15809	AGTGACCCCACTCCTTCTCCTCTCTCT	27	<hkxhk>	hh	37	hk	129	kk	68
>ref-15814	TCCCTCAGCACCCCGACTCCCTTCCTT	8	<hkxhk>	hh	58	hk	155	kk	51
>ref-15842	TCCAGACAGACAGTTCCTCCCAAGGCA	1	<lmxll>	ll	258	lm	0
>ref-15865	GTCCTCTGTACCTCTCCTCCTTCTTGG	6	<nnxnp>	nn	151	np	114
>ref-15865	GTCCTCTGTACCTCTCCTCCTTCTTGG	12	<lmxll>	ll	130	lm	140
>ref-15893	CCTTTTGGCACCGGTTCTCCCTGCGTT	9	<lmxll>	ll	147	lm	120
>ref-15897	TGGGTACTCACGGATACTCCCTCTGTT	25	<nnxnp>	nn	124	np	144
>ref-15906	TCTATTGTGACAAGAGCTCCATTAGTC	26	<nnxnp>	nn	125	np	144
>ref-15925	TTTCTTCAAACATTGTCTCCCGTGTTT	5	<nnxnp>	nn	265	np	0
>ref-15925	TTTCTTCAAACATTGTCTCCCGTGTTT	25	<nnxnp>	nn	121	np	124
>ref-15926	TTCCTTTACACCCTTCCTCCCTTATCT	26	<nnxnp>	nn	140	np	126
>ref-15927	TTACCTTCTACAATCTCTCCCAGTACT	3	<lmxll>	ll	114	lm	142
>ref-15996	TATCCTCTTACCAAACCTCCTTTCCTC	12	<nnxnp>	nn	111	np	108
>ref-16002	GCGCTGGAGACGCCCTCTCCTTCGTCG	25	<lmxll>	ll	143	lm	120
>ref-16028	TGGTACAAAACTGCCCCTCCTCTAGGC	24	<nnxnp>	nn	263	np	0
>ref-16043	TTTAAGGAAACTCATTCTCCTGCTGTT	26	<nnxnp>	nn	104	np	118
>ref-16050	AACGTTGTAACTCATCCTCCCGCTTTC	16	<hkxhk>	hh	47	hk	150	kk	63
>ref-16053	TCAGGCACTACCGTTTCTCCTTCTACT	9	<lmxll>	ll	4	lm	263
>ref-16073	TCCCTCATCACACTCTCTCCAACACAA	8	<nnxnp>	nn	105	np	134
>ref-16076	ATTCGAGTGACAGTATCTCCCCGTGGA	2	<lmxll>	ll	127	lm	141
>ref-16078	CCCACTACTACCTTCTCTCCCTCCCCC	24	<hkxhk>	hh	2	hk	180	kk	59
>ref-16078	CCCACTACTACCTTCTCTCCCTCCCCC	27	<hkxhk>	hh	52	hk	185	kk	2
>ref-16080	AGGTGCATAACCGTGTCTCCCAGGGCA	2	<lmxll>	ll	105	lm	147
>ref-16080	AGGTGCATAACCGTGTCTCCCAGGGCA	9	<lmxll>	ll	105	lm	147
>ref-16083	TGCGTCCTCACTTTTCCTCCTCATTTC	25	<lmxll>	ll	119	lm	136
>ref-16097	GAATACATGACACTAGCTCCAAAGAGC	25	<lmxll>	ll	116	lm	138
>ref-16123	GTCCGTTTCACTACTCCTCCTAAACCA	15	<lmxll>	ll	134	lm	105
>ref-16126	GGAGAACGAACAGCGCCTCCGGAAGGA	24	<hkxhk>	hh	51	hk	146	kk	73
>ref-16147	CATATAAACACACACGCTCCACATATT	23	<nnxnp>	nn	121	np	127
>ref-16154	TCCTCCTTTACCTATCCTCCTACGTTT	13	<lmxll>	ll	119	lm	122
>ref-16167	GTAGAAGACACCTGGTCTCCGTTGGAC	5	<lmxll>	ll	4	lm	264
>ref-16182	TCGTATCTTACGTGGACTCCTGATACA	3	<nnxnp>	nn	120	np	141
>ref-16182	TCGTATCTTACGTGGACTCCTGATACA	7	<nnxnp>	nn	134	np	131
>ref-16183	TTTCCTCATACTCTCCCTCCCTCTTTT	7	<nnxnp>	nn	61	np	184
>ref-16183	TTTCCTCATACTCTCCCTCCCTCTTTT	24	<nnxnp>	nn	60	np	187
>ref-16184	CACCCAAACACACACACTCCTCCTTGC	14	<nnxnp>	nn	142	np	129
>ref-16208	TTCCCAGACACCCCCTCTCCCCTCCTC	7	<lmxll>	ll	7	lm	258
>ref-16208	TTCCCAGACACCCCCTCTCCCCTCCTC	9	<lmxll>	ll	7	lm	258
>ref-16210	TGACTCGTCACGCCCTCTCCTGCGGTT	5	<nnxnp>	nn	132	np	138
>ref-16222	AACTGGGACACCAACACTCCCCAGAAT	12	<lmxll>	ll	119	lm	137
>ref-16272	GGAAAAAGCACCGTATCTCCCGCCAGA	8	<nnxnp>	nn	110	np	110
>ref-16299	CTTACAGTAACACCAGCTCCTCAGGCA	2	<hkxhk>	hh	54	hk	140	kk	54
>ref-16302	AACAGGGATACGCCCCCTCCTTCTCCT	27	<lmxll>	ll	132	lm	94
>ref-16314	GCTTCCCTAACCCTCCCTCCAACCCTA	4	<lmxll>	ll	125	lm	134
>ref-16318	TGACTAATAACCCCTCCTCCTTCCTCC	7	<nnxnp>	nn	46	np	214
>ref-16354	TTCTCTGCCACAGACTCTCCCTCTTTT	9	<nnxnp>	nn	132	np	121
>ref-16360	CTTCCTATTACTCCCCCTCCTTTCCCC	5	<nnxnp>	nn	264	np	0
>ref-16374	GTCTGCGCCACAAAGCCTCCGTGTTCC	21	<lmxll>	ll	131	lm	131
>ref-16455	TTCACATATACATCCTCTCCTTTATTC	14	<nnxnp>	nn	117	np	138
>ref-16455	TTCACATATACATCCTCTCCTTTATTC	27	<nnxnp>	nn	118	np	137
>ref-16464	ATATTTGCAACAAGGCCTCCTCACAGA	22	<hkxhk>	hh	0	hk	234	kk	35
>ref-16506	TCCAACAAAACAACTGCTCCAGCAACT	5	<hkxhk>	hh	0	hk	270	kk	2
>ref-16506	TCCAACAAAACAACTGCTCCAGCAACT	27	<hkxhk>	hh	2	hk	270	kk	0
>ref-16549	CTACATGACACACCATCTCCGCTACAT	1	<hkxhk>	hh	0	hk	266	kk	3
>ref-16554	CTCAGTTCTACTCCTCCTCCTCCCCTC	5	<lmxll>	ll	10	lm	254
>ref-16554	CTCAGTTCTACTCCTCCTCCTCCCCTC	13	<lmxll>	ll	10	lm	254
>ref-16571	CATAGGGCCACTCTTCCTCCATTGCAT	3	<nnxnp>	nn	128	np	133
>ref-16584	TCCGTTTTCACTTCTCCTCCTCTTTCT	8	<nnxnp>	nn	112	np	138
>ref-16591	ACCACCATCACACCATCTCCATCAGAA	27	<hkxhk>	hh	58	hk	153	kk	41
>ref-16593	GTGAAACCCACGACCACTCCCCTCCTT	27	<lmxll>	ll	127	lm	132
>ref-16608	CTTCTTCCTACTTCCCCTCCTCTCTCT	5	<hkxhk>	hh	28	hk	230	kk	0
>ref-16608	CTTCTTCCTACTTCCCCTCCTCTCTCT	15	<hkxhk>	hh	0	hk	226	kk	30
>ref-16624	TCCGAGCCCACACTTTCTCCTTTCTTC	22	<nnxnp>	nn	133	np	120
>ref-16631	TCTTTTCATACTCCGCCTCCCACTCTT	8	<lmxll>	ll	120	lm	138
>ref-16635	GGTCGTGACACCGGACCTCCGCTACAA	23	<lmxll>	ll	123	lm	150
>ref-16641	CTTCCCCCTACGCACGCTCCTTCGTTA	1	<nnxnp>	nn	137	np	133
>ref-16661	CTTTCGCCGACTTCACCTCCTACGTTC	4	<hkxhk>	hh	55	hk	158	kk	54
>ref-16664	ATCCGCTTTACAACACCTCCTCCCCTC	1	<lmxll>	ll	239	lm	11
>ref-16664	ATCCGCTTTACAACACCTCCTCCCCTC	22	<nnxnp>	nn	110	np	131
>ref-16686	CCGTGTTGCACTCTGCCTCCCTCCCGT	2	<lmxll>	ll	120	lm	147
>ref-16686	CCGTGTTGCACTCTGCCTCCCTCCCGT	7	<nnxnp>	nn	127	np	146
>ref-16691	CTGCGTGTTACCCTTTCTCCTTTCCCT	21	<lmxll>	ll	139	lm	124
>ref-16720	CGTTCGCGCACCGACCCTCCTATATAA	5	<nnxnp>	nn	118	np	135
>ref-16741	CATCCATCCACCCCTCCTCCTCCTTAC	13	<lmxll>	ll	142	lm	126
>ref-16768	CAATCACCCACCAATCCTCCCGGACCC	2	<lmxll>	ll	125	lm	139
>ref-16840	TTCCTGCATACTCACACTCCAGCCCTG	1	<nnxnp>	nn	124	np	106
>ref-16852	GCTCCTCAAACCTATCCTCCTCTTTTA	4	<lmxll>	ll	122	lm	135
>ref-16858	TATAAGTGTACACGATCTCCCTGACCG	4	<lmxll>	ll	138	lm	129
>ref-16879	TTCTTCTCTACAGCCTCTCCTCACTCA	22	<nnxnp>	nn	106	np	155
>ref-16911	CAAGTGGGGACACATCCTCCCCAACAC	27	<nnxnp>	nn	93	np	160
>ref-16918	CTCTTTATCACCCATCCTCCCCTCATG	26	<lmxll>	ll	138	lm	123
>ref-16923	TTAAACTTGACACTGTCTCCTTCAGTG	23	<lmxll>	ll	133	lm	125
>ref-16927	TACTTGTCAACAGATACTCCATATATA	1	<nnxnp>	nn	119	np	132
>ref-16932	TCGTCATAAACAGCTTCTCCCAAGTTA	23	<nnxnp>	nn	142	np	127
>ref-16939	TAAATTCACACCTCGCCTCCCACTTTA	15	<hkxhk>	hh	2	hk	244	kk	6
>ref-16939	TAAATTCACACCTCGCCTCCCACTTTA	27	<hkxhk>	hh	2	hk	244	kk	6
>ref-16948	CATAACTTAACTGCCACTCCAAATGCA	1	<lmxll>	ll	131	lm	126
>ref-16950	ACTCCATCCACACAACCTCCTGTACCA	23	<lmxll>	ll	134	lm	132
>ref-16960	CTACAGCTTACCTTTCCTCCTCACTGC	24	<hkxhk>	hh	67	hk	136	kk	52
>ref-16961	CATTTGGCCACTGGTTCTCCTCTTCCT	24	<nnxnp>	nn	115	np	141
>ref-16961	CATTTGGCCACTGGTTCTCCTCTTCCT	25	<nnxnp>	nn	114	np	142
>ref-16968	ATGGCTATGACTAGTACTCCACCTCAG	13	<nnxnp>	nn	58	np	202
>ref-17021	TCTGCTTGTACTTGATCTCCTCCTCCA	14	<lmxll>	ll	124	lm	144
>ref-17029	ACCGGCAGCACGAACCCTCCCGAATAA	3	<nnxnp>	nn	270	np	0
>ref-17029	ACCGGCAGCACGAACCCTCCCGAATAA	4	<nnxnp>	nn	128	np	130
>ref-17042	TTGTCCACTACATCATCTCCCCGTGGC	8	<nnxnp>	nn	106	np	151
>ref-17046	TAAGTGGTAACTGCCACTCCCCGTGTT	4	<hkxhk>	hh	0	hk	257	kk	9
>ref-17046	TAAGTGGTAACTGCCACTCCCCGTGTT	27	<hkxhk>	hh	0	hk	257	kk	9
>ref-17063	TACATAGCTACGGTTCCTCCCTTTAAT	1	<lmxll>	ll	122	lm	98
>ref-17089	TTTCTTCCCACACGACCTCCGCCCTAA	1	<lmxll>	ll	115	lm	119
>ref-17092	TTCTCTTAAACCTAATCTCCTATCCCT	9	<lmxll>	ll	104	lm	153
>ref-17092	TTCTCTTAAACCTAATCTCCTATCCCT	14	<hkxhk>	hh	49	hk	147	kk	55
>ref-17097	CGCACTCGCACCTTGACTCCTTCATCC	25	<hkxhk>	hh	53	hk	130	kk	63
>ref-17131	AGAACTTATACCAAGACTCCTTGAAAT	1	<nnxnp>	nn	106	np	126
>ref-17150	TCCACTCTCACTTAAACTCCTACTCTC	22	<hkxhk>	hh	81	hk	145	kk	18
>ref-17156	TCACCAAATACAGCTCCTCCATCACCA	14	<hkxhk>	hh	2	hk	269	kk	0
>ref-17156	TCACCAAATACAGCTCCTCCATCACCA	15	<nnxnp>	nn	74	np	168
>ref-17190	GTGACATAGACCAGTACTCCTTCGCCG	1	<hkxhk>	hh	57	hk	149	kk	59
>ref-17240	CCATGCAGCACGCCCCCTCCCTCCACG	6	<nnxnp>	nn	145	np	122
>ref-17252	TGCTCTGTCACCCCCTCTCCTTCTCAT	8	<nnxnp>	nn	110	np	139
>ref-17259	AAATATAGGACTTCCTCTCCATATCCT	25	<nnxnp>	nn	134	np	116
>ref-17277	AAAAAGTAAACGTTCCCTCCATCTTCA	15	<lmxll>	ll	124	lm	99
>ref-17295	TTCTCTATCACTCCTTCTCCTTGTGTG	7	<lmxll>	ll	134	lm	129
>ref-17308	TACACACACACAGGGCCTCCATAGTCT	3	<hkxhk>	hh	63	hk	114	kk	44
>ref-17335	GAGGTGGGTACGGCGGCTCCGTTGCCA	1	<lmxll>	ll	131	lm	141
>ref-17336	ACTCCCTCCACTCCCCCTCCACTGCCC	7	<hkxhk>	hh	0	hk	273	kk	0
>ref-17336	ACTCCCTCCACTCCCCCTCCACTGCCC	24	<hkxhk>	hh	0	hk	273	kk	0
>ref-17341	TCCTCTATTACTCCTTCTCCCCTTCCT	22	<hkxhk>	hh	0	hk	266	kk	0
>ref-17341	TCCTCTATTACTCCTTCTCCCCTTCCT	25	<hkxhk>	hh	1	hk	266	kk	0
>ref-17369	CTCCATCCCACCTTCCCTCCCGCATTC	13	<nnxnp>	nn	263	np	2
>ref-17369	CTCCATCCCACCTTCCCTCCCGCATTC	22	<nnxnp>	nn	7	np	258
>ref-17372	ATTACTCGCACTGGTGCTCCTCCTCCT	4	<hkxhk>	hh	0	hk	273	kk	0
>ref-17372	ATTACTCGCACTGGTGCTCCTCCTCCT	16	<hkxhk>	hh	0	hk	273	kk	0
>ref-17379	CGCTCACTCACTCTCCCTCCCTCCCCT	2	<hkxhk>	hh	0	hk	250	kk	4
>ref-17379	CGCTCACTCACTCTCCCTCCCTCCCCT	15	<lmxll>	ll	41	lm	225
>ref-17389	CTCATTCACACATGAGCTCCGGGTGCC	16	<nnxnp>	nn	137	np	127
>ref-17406	GCTGTTCCTACCCCTCCTCCTCCTACA	9	<lmxll>	ll	135	lm	121
>ref-17406	GCTGTTCCTACCCCTCCTCCTCCTACA	23	<lmxll>	ll	113	lm	147
>ref-17434	CATTCACTCACTTTCTCTCCCACTCAT	4	<hkxhk>	hh	0	hk	182	kk	68
>ref-17434	CATTCACTCACTTTCTCTCCCACTCAT	21	<lmxll>	ll	189	lm	70
>ref-17446	TGGATGTGTACCTTGTCTCCTCAGACC	16	<lmxll>	ll	113	lm	149
>ref-17459	GGTTGACAGACTACCTCTCCATAAGGT	7	<hkxhk>	hh	18	hk	230	kk	0
>ref-17459	GGTTGACAGACTACCTCTCCATAAGGT	9	<hkxhk>	hh	0	hk	230	kk	18
>ref-17465	GGTATTTCTACCTTATCTCCCCTTTCC	3	<hkxhk>	hh	0	hk	270	kk	1
>ref-17477	CTTCACCTCACTCCTCCTCCACCCCCT	3	<lmxll>	ll	14	lm	240
>ref-17477	CTTCACCTCACTCCTCCTCCACCCCCT	5	<lmxll>	ll	14	lm	234
>ref-17493	CTTGTGGGAACCGACTCTCCTCGTCCA	5	<nnxnp>	nn	150	np	122
>ref-17495	CTGTTCGATACGATTTCTCCAACCCTT	1	<lmxll>	ll	123	lm	139
>ref-17500	GGTCAGCGCACTGTTCCTCCTCTGTGT	16	<lmxll>	ll	124	lm	121
>ref-17504	CCTCTTCCGACCTATCCTCCTCCTGCT	12	<hkxhk>	hh	0	hk	273	kk	0
>ref-17504	CCTCTTCCGACCTATCCTCCTCCTGCT	24	<hkxhk>	hh	0	hk	273	kk	0
>ref-17510	TATCCACACACCTTATCTCCAGCGTCA	1	<lmxll>	ll	128	lm	120
>ref-17520	ACAACCTCCACTACCTCTCCACCTCCC	6	<nnxnp>	nn	118	np	105
>ref-17520	ACAACCTCCACTACCTCTCCACCTCCC	7	<lmxll>	ll	97	lm	142
>ref-17533	CAGTTCAGAACCAAGGCTCCCCTTTCG	22	<nnxnp>	nn	117	np	130
>ref-17539	CACAGACACACGCACGCTCCTCCCTCC	3	<nnxnp>	nn	168	np	105
>ref-17548	CACGAGAGGACGTACCCTCCGCGCGGC	27	<lmxll>	ll	254	lm	0
>ref-17567	GAATCGGTTACCTTTACTCCAAGCTCT	9	<lmxll>	ll	133	lm	133
>ref-17620	ACCTCGTAGACGAGATCTCCTGAGAGT	9	<nnxnp>	nn	136	np	128
>ref-17641	TACTGCTACACGTGTTCTCCCTCCATG	2	<nnxnp>	nn	126	np	144
>ref-17686	TACTCTGTTACTCTCCCTCCCCTTCCC	13	<lmxll>	ll	116	lm	120
>ref-17686	TACTCTGTTACTCTCCCTCCCCTTCCC	26	<lmxll>	ll	115	lm	121
>ref-17698	CTTATTTTGACTTATCCTCCCCACTCT	23	<lmxll>	ll	108	lm	133
>ref-17708	GCAACCTCAACCCGACCTCCCTATCGT	24	<lmxll>	ll	151	lm	119
>ref-17712	TAATCCTGCACGGTTACTCCTTCCGTT	6	<lmxll>	ll	139	lm	126
>ref-17754	CTTGATTTGACCTGACCTCCTCCCTTC	7	<hkxhk>	hh	51	hk	153	kk	53
>ref-17766	GACAGACAGACGAATGCTCCCGCGAAC	6	<lmxll>	ll	140	lm	132
>ref-17800	CACACACACACGGAAGCTCCTCCCAAC	16	<hkxhk>	hh	0	hk	254	kk	11
>ref-17800	CACACACACACGGAAGCTCCTCCCAAC	25	<hkxhk>	hh	11	hk	254	kk	0
>ref-17801	CGAAAATGAACCGCGGCTCCAGTGTGC	12	<lmxll>	ll	142	lm	93
>ref-17824	CGCCACGCCACGTTCGCTCCCGTACCA	25	<nnxnp>	nn	263	np	0
>ref-17837	TTATATACTACTACTACTCCTACTATT	2	<hkxhk>	hh	17	hk	201	kk	2
>ref-17837	TTATATACTACTACTACTCCTACTATT	9	<hkxhk>	hh	16	hk	203	kk	2
>ref-17841	TCTTCTTTTACTCATCCTCCTTCTTTC	3	<hkxhk>	hh	49	hk	141	kk	71
>ref-17862	CACCATCCTACTACCCCTCCTTTCGCT	7	<nnxnp>	nn	137	np	130
>ref-17886	TGGCTCCAAACCATGTCTCCCTAGCTT	2	<nnxnp>	nn	118	np	105
>ref-17889	TCCTTCCCTACCTCGCCTCCCCCTCCC	4	<lmxll>	ll	233	lm	22
>ref-17889	TCCTTCCCTACCTCGCCTCCCCCTCCC	15	<lmxll>	ll	86	lm	154
>ref-17891	ATTATCATCACTAACTCTCCTCATTAC	5	<hkxhk>	hh	58	hk	127	kk	51
>ref-17891	ATTATCATCACTAACTCTCCTCATTAC	22	<hkxhk>	hh	51	hk	127	kk	58
>ref-17894	CTGAAGGCCACCTCAACTCCCAACTAT	3	<lmxll>	ll	197	lm	59
>ref-17898	GGAGGAGAGACAGAACCTCCTCAGACA	4	<hkxhk>	hh	0	hk	203	kk	67
>ref-17898	GGAGGAGAGACAGAACCTCCTCAGACA	21	<hkxhk>	hh	0	hk	203	kk	67
>ref-17909	CAACATAGCACAGCTTCTCCTTGATGT	2	<hkxhk>	hh	0	hk	259	kk	0
>ref-17909	CAACATAGCACAGCTTCTCCTTGATGT	5	<hkxhk>	hh	0	hk	272	kk	0
>ref-17942	TGTCTGTACACACACACTCCCATATAC	22	<lmxll>	ll	122	lm	133
>ref-17954	CCACCATCTACTCAAGCTCCAAGAAGG	24	<hkxhk>	hh	2	hk	267	kk	0
>ref-17954	CCACCATCTACTCAAGCTCCAAGAAGG	27	<nnxnp>	nn	140	np	126
>ref-17979	TCCTTTCGTACTGTTTCTCCTCTTTCT	22	<lmxll>	ll	145	lm	121
>ref-18008	CTTAGGCCCACTTTGTCTCCCTTTGTC	8	<lmxll>	ll	137	lm	130
>ref-18009	CTGCCTCCAACCTCTCCTCCGTCCCGC	2	<lmxll>	ll	98	lm	155
>ref-18009	CTGCCTCCAACCTCTCCTCCGTCCCGC	3	<lmxll>	ll	98	lm	155
>ref-18037	CTGGGAACGACTCTCCCTCCGTCCAAC	23	<nnxnp>	nn	268	np	0
>ref-18050	AGGAGACACACGGCGGCTCCGGGCTTA	16	<lmxll>	ll	137	lm	131
>ref-18063	ATGTCGAGTACGGACGCTCCGTGGTCG	9	<lmxll>	ll	266	lm	1
>ref-18138	TCATTTCACACTTCATCTCCTCTCTTC	5	<hkxhk>	hh	61	hk	140	kk	48
>ref-18149	GATCCCATCACCCTAACTCCTTCTCCT	1	<lmxll>	ll	255	lm	1
>ref-18149	GATCCCATCACCCTAACTCCTTCTCCT	2	<lmxll>	ll	259	lm	0
>ref-18151	TCTAATTCAACTCTGCCTCCCCCTATT	9	<hkxhk>	hh	53	hk	143	kk	56
>ref-18151	TCTAATTCAACTCTGCCTCCCCCTATT	27	<hkxhk>	hh	56	hk	146	kk	53
>ref-18178	TAAAAGATAACGATCCCTCCTTCGTCC	25	<lmxll>	ll	123	lm	126
>ref-18188	TTGCCCTTCACCTGGCCTCCTTTTTAT	3	<hkxhk>	hh	44	hk	130	kk	64
>ref-18218	TCCTCTAATACCCTCTCTCCTTCTGCT	26	<lmxll>	ll	129	lm	121
>ref-18223	AAAAAACTCACGGTTTCTCCTGCTAAT	3	<nnxnp>	nn	126	np	121
>ref-18236	GATTCTCCTACCCTTCCTCCCCATTAT	26	<lmxll>	ll	128	lm	114
>ref-18253	CTCGGTCTCACTTTCTCTCCTCATTCT	24	<nnxnp>	nn	104	np	158
>ref-18253	CTCGGTCTCACTTTCTCTCCTCATTCT	25	<nnxnp>	nn	105	np	158
>ref-18254	TCATGGATGACAGTGCCTCCTCCACCT	7	<hkxhk>	hh	0	hk	273	kk	0
>ref-18254	TCATGGATGACAGTGCCTCCTCCACCT	16	<hkxhk>	hh	0	hk	273	kk	0
>ref-18255	TCTTCTGTCACCCACTCTCCCTCTCTT	12	<nnxnp>	nn	143	np	109
>ref-18295	CCCGCACGTACTTTACCTCCGAGAATG	2	<hkxhk>	hh	50	hk	150	kk	57
>ref-18304	CAAGAATCTACTTGAACTCCTTATGTC	8	<lmxll>	ll	137	lm	126
>ref-18323	CGAGGCAAGACAGGGCCTCCGTTGCAC	24	<lmxll>	ll	137	lm	136
>ref-18350	AAGGCTGGGACAGTTGCTCCAGGTTTG	24	<lmxll>	ll	138	lm	100
>ref-18359	CCTCACCCTACCCTGCCTCCTTCCTCC	2	<nnxnp>	nn	257	np	0
>ref-18359	CCTCACCCTACCCTGCCTCCTTCCTCC	7	<nnxnp>	nn	260	np	0
>ref-18360	AGACTGTTCACGCCTGCTCCGTTAGCC	4	<hkxhk>	hh	68	hk	123	kk	49
>ref-18373	CACTAAACCACCCCTTCTCCTTGCCTT	7	<nnxnp>	nn	140	np	127
>ref-18379	ACGCAATACACAACTCCTCCGTCCCAG	7	<nnxnp>	nn	133	np	118
>ref-18388	AGCCTATCTACTCCCCCTCCTCCCCCT	12	<lmxll>	ll	109	lm	135
>ref-18388	AGCCTATCTACTCCCCCTCCTCCCCCT	25	<nnxnp>	nn	122	np	128
>ref-18394	TTTGTGCTCACAGTATCTCCTACACCA	7	<lmxll>	ll	115	lm	122
>ref-18420	TCCCTACCAACTTTTCCTCCTCTCTTC	7	<hkxhk>	hh	2	hk	247	kk	14
>ref-18420	TCCCTACCAACTTTTCCTCCTCTCTTC	23	<hkxhk>	hh	13	hk	247	kk	2
>ref-18440	GCTCTCTCCACTTCCCCTCCCACACCC	1	<hkxhk>	hh	62	hk	139	kk	55
>ref-18448	ATCGTCTCCACATTCCCTCCCTTTTCC	1	<lmxll>	ll	119	lm	149
>ref-18454	CCATTCCTCACACCATCTCCTTCCCCC	4	<hkxhk>	hh	47	hk	149	kk	62
>ref-18455	TGTGAGACTACTGCTGCTCCTACGATT	22	<lmxll>	ll	106	lm	137
>ref-18455	TGTGAGACTACTGCTGCTCCTACGATT	23	<lmxll>	ll	107	lm	137
>ref-18464	AAGAGAAGTACAGCCCCTCCAACCCAG	27	<nnxnp>	nn	145	np	125
>ref-18472	ACCTCATCCACTCGAACTCCTAGGCTC	14	<nnxnp>	nn	130	np	133
>ref-18472	ACCTCATCCACTCGAACTCCTAGGCTC	15	<nnxnp>	nn	131	np	132
>ref-18500	TCACCTCCAACAATAGCTCCACCTCCA	15	<lmxll>	ll	110	lm	158
>ref-18500	TCACCTCCAACAATAGCTCCACCTCCA	25	<nnxnp>	nn	186	np	72
>ref-18503	ACACCCATCACTACCCCTCCCCAATGC	27	<nnxnp>	nn	106	np	123
>ref-18569	GGGTTTTGCACATGCACTCCCTACACA	23	<hkxhk>	hh	150	hk	100	kk	0
>ref-18569	GGGTTTTGCACATGCACTCCCTACACA	26	<hkxhk>	hh	150	hk	100	kk	0
>ref-18598	GGGAGGAATACAAGCTCTCCTTTGAGA	8	<hkxhk>	hh	0	hk	267	kk	1
>ref-18598	GGGAGGAATACAAGCTCTCCTTTGAGA	13	<hkxhk>	hh	0	hk	267	kk	1
>ref-18622	CTGCCCCCCACGTCACCTCCGTGTCGC	3	<nnxnp>	nn	123	np	124
>ref-18648	CACGTACTTACACCGCCTCCAGTCAAA	3	<lmxll>	ll	130	lm	119
>ref-18662	AATTTGGGTACAGACCCTCCCGCAATG	22	<lmxll>	ll	134	lm	108
>ref-18671	TCTCCTCCTACCCAGTCTCCCCCTCTC	22	<lmxll>	ll	258	lm	1
>ref-18693	TCCATAATAACTGCACCTCCTCCCCCC	7	<hkxhk>	hh	46	hk	142	kk	73
>ref-18707	ACTGCTCCCACGTCCTCTCCCACCCAG	3	<hkxhk>	hh	62	hk	133	kk	64
>ref-18759	TGGATGAGAACCATCACTCCATTAGTA	7	<nnxnp>	nn	134	np	131
>ref-18761	TGAATTTAGACGTCATCTCCTACATTG	23	<lmxll>	ll	140	lm	122
>ref-18762	TCATACGTTACCAGAGCTCCGTGATGA	26	<nnxnp>	nn	105	np	124
>ref-18766	TTCACTCTTACGGCGTCTCCATTACCG	14	<lmxll>	ll	124	lm	109
>ref-18797	CCATTCCCTACCCTCCCTCCCTTCCTC	1	<nnxnp>	nn	245	np	17
>ref-18797	CCATTCCCTACCCTCCCTCCCTTCCTC	23	<nnxnp>	nn	12	np	249
>ref-18848	CTTCCAAACACGAGGGCTCCTCATGGT	8	<lmxll>	ll	141	lm	100
>ref-18848	CTTCCAAACACGAGGGCTCCTCATGGT	27	<lmxll>	ll	144	lm	98
>ref-18880	GAACTCCCCACATCCACTCCTCTCCCT	13	<nnxnp>	nn	106	np	144
>ref-18896	ACACACAAAACACACACTCCATTTCTC	4	<nnxnp>	nn	128	np	141
>ref-18926	TTACTTTCAACTCATCCTCCCTCTTAT	5	<lmxll>	ll	123	lm	122
>ref-18926	TTACTTTCAACTCATCCTCCCTCTTAT	6	<lmxll>	ll	122	lm	122
>ref-18932	TGTAATCCTACAGGTCCTCCTACAAGT	25	<hkxhk>	hh	0	hk	273	kk	0
>ref-18936	GGTTCAAGCACAGCCGCTCCATTATCA	6	<hkxhk>	hh	67	hk	116	kk	54
>ref-18936	GGTTCAAGCACAGCCGCTCCATTATCA	16	<hkxhk>	hh	54	hk	116	kk	66
>ref-18949	CTCCCTCCCACTCCTTCTCCTGGTCCC	7	<lmxll>	ll	109	lm	130
>ref-18956	CTCCTCCCAACTCTGCCTCCCTCCCCT	8	<nnxnp>	nn	109	np	160
>ref-18968	CGGTGGAGGACGTCTGCTCCATGTTCG	13	<nnxnp>	nn	145	np	124
>ref-18972	AACAGGGGGACGAGATCTCCTCCGTGG	22	<lmxll>	ll	134	lm	133
>ref-18978	ATCTATCGAACGAGACCTCCTATGCTC	21	<nnxnp>	nn	113	np	144
>ref-19079	AGAAGCAGGACGGAGCCTCCAACCCAT	14	<nnxnp>	nn	129	np	143
>ref-19132	CACGCACAAACACAAACTCCATTTCCC	5	<lmxll>	ll	135	lm	128
>ref-19164	TACAGCACCACAGAAACTCCGGACCCT	24	<hkxhk>	hh	55	hk	153	kk	51
>ref-19181	CTATTTCTTACGGTCTCTCCTCTCCTC	14	<lmxll>	ll	124	lm	136
>ref-19194	CCCCGCTCAACACTCTCTCCTTTCTCT	22	<lmxll>	ll	147	lm	121
>ref-19200	CAGATCTGCACAGTTTCTCCAACTGAC	5	<lmxll>	ll	124	lm	122
>ref-19256	TCATGATTCACTCAGGCTCCAGGGGAT	14	<nnxnp>	nn	130	np	122
>ref-19260	CCTCCTGCTACTTCTTCTCCATCATCA	1	<hkxhk>	hh	40	hk	126	kk	68
>ref-19278	TCCTTCCCGACCCTCGCTCCGCTTCCT	12	<nnxnp>	nn	125	np	143
>ref-19280	ACAAATAAAACACATACTCCACATACT	24	<lmxll>	ll	116	lm	136
>ref-19283	TATCCTCCCACCTTTCCTCCCTCTTTT	4	<lmxll>	ll	132	lm	128
>ref-19305	ATTAAATCCACAACACCTCCCTCCCTC	16	<lmxll>	ll	138	lm	105
>ref-19307	GTCGATAGCACTTCCGCTCCTGTATGG	4	<nnxnp>	nn	148	np	119
>ref-19323	CACATTTATACATTGCCTCCCTTCTCA	12	<nnxnp>	nn	118	np	121
>ref-19331	TTATAATGGACCGTCTCTCCCGTCTGT	7	<hkxhk>	hh	55	hk	152	kk	57
>ref-19331	TTATAATGGACCGTCTCTCCCGTCTGT	23	<hkxhk>	hh	55	hk	152	kk	57
>ref-19338	TCACTGGCCACCCAACCTCCTGCCTCC	3	<lmxll>	ll	240	lm	8
>ref-19363	ACACACTTCACTCACTCTCCACAAGGT	16	<lmxll>	ll	106	lm	157
>ref-19434	TGACGACGTACCAACACTCCACTCACT	6	<lmxll>	ll	132	lm	132
>ref-19435	ACATTCTTTACATTCTCTCCTTCTCCT	15	<lmxll>	ll	113	lm	140
>ref-19443	GTCATTGCAACCATCACTCCTCCGGGT	14	<nnxnp>	nn	270	np	3
>ref-19445	TTCCTGCCTACTCTCTCTCCTCCAACC	4	<hkxhk>	hh	48	hk	128	kk	62
>ref-19445	TTCCTGCCTACTCTCTCTCCTCCAACC	5	<hkxhk>	hh	62	hk	127	kk	48
>ref-19452	CTTCATCCCACACAATCTCCTGATCCT	26	<lmxll>	ll	104	lm	165
>ref-19464	GCTAACGAGACAGCCCCTCCAGCCAAT	2	<hkxhk>	hh	53	hk	148	kk	56
>ref-19464	GCTAACGAGACAGCCCCTCCAGCCAAT	16	<hkxhk>	hh	53	hk	148	kk	56
>ref-19469	AAGACGCTCACTAGGCCTCCTTCCCAG	21	<lmxll>	ll	47	lm	218
>ref-19469	AAGACGCTCACTAGGCCTCCTTCCCAG	27	<nnxnp>	nn	163	np	102
>ref-19481	GTCTTTTTTACAAGCTCTCCCTTTCTA	6	<lmxll>	ll	107	lm	139
>ref-19487	TACCTCCCCACGCCATCTCCCCTCTCA	12	<lmxll>	ll	137	lm	132
>ref-19528	TCCTCTTGAACCCCCCCTCCCCCTCCC	2	<lmxll>	ll	77	lm	167
>ref-19528	TCCTCTTGAACCCCCCCTCCCCCTCCC	8	<lmxll>	ll	41	lm	210
>ref-19551	CCTCAACCCACTGCTACTCCTTGAACA	7	<hkxhk>	hh	43	hk	134	kk	66
>ref-19587	ATTAGTGGCACTGTATCTCCCCGAGCT	21	<nnxnp>	nn	127	np	137
>ref-19587	ATTAGTGGCACTGTATCTCCCCGAGCT	27	<nnxnp>	nn	127	np	137
>ref-19598	CACACATACACACATACTCCAGAATGC	7	<nnxnp>	nn	20	np	202
>ref-19598	CACACATACACACATACTCCAGAATGC	15	<nnxnp>	nn	20	np	200
>ref-19607	CATCCCCCAACACCATCTCCTTCCATA	14	<lmxll>	ll	14	lm	244
>ref-19618	AGCGGAACGACAAAGTCTCCCCTGAAA	24	<hkxhk>	hh	0	hk	262	kk	0
>ref-19638	CCCTCCTACACCCCCACTCCCTCCCCT	8	<lmxll>	ll	194	lm	48
>ref-19638	CCCTCCTACACCCCCACTCCCTCCCCT	15	<lmxll>	ll	241	lm	15
>ref-19673	TATAACACCACACGAGCTCCTCATCTT	14	<lmxll>	ll	129	lm	126
>ref-19674	AATACGATTACACAAGCTCCTTTCTCA	15	<nnxnp>	nn	143	np	105
>ref-19748	CGCTTACTCACCCACACTCCAACCGTC	22	<nnxnp>	nn	266	np	0
>ref-19750	TTTCCTCTCACTCAATCTCCCTCTCTT	26	<hkxhk>	hh	19	hk	240	kk	1
>ref-19750	TTTCCTCTCACTCAATCTCCCTCTCTT	27	<nnxnp>	nn	261	np	3
>ref-19764	TGTGCATATACAAACACTCCTTTGCCT	15	<lmxll>	ll	138	lm	130
>ref-19777	ACCCCAAATACTGCCACTCCCTTATAC	3	<nnxnp>	nn	255	np	1
>ref-19807	CGAATAGCCACAAAGACTCCTGAATAA	6	<lmxll>	ll	114	lm	137
>ref-19850	CTCCACCTCACAGACTCTCCTCTGTCT	9	<nnxnp>	nn	109	np	152
>ref-19854	GAGGCCCTAACATGACCTCCTCGTCTG	21	<hkxhk>	hh	0	hk	266	kk	2
>ref-19854	GAGGCCCTAACATGACCTCCTCGTCTG	22	<hkxhk>	hh	2	hk	266	kk	0
>ref-19856	GCTGATCAGACCACCGCTCCTCTCTTT	24	<lmxll>	ll	131	lm	137
>ref-19878	CCTGGGGAGACATTACCTCCCGACAAA	15	<lmxll>	ll	134	lm	113
>ref-19878	CCTGGGGAGACATTACCTCCCGACAAA	23	<lmxll>	ll	133	lm	113
>ref-19905	TTCCCTGCCACCTCTTCTCCCCCTCCT	7	<lmxll>	ll	202	lm	52
>ref-19905	TTCCCTGCCACCTCTTCTCCCCCTCCT	14	<lmxll>	ll	202	lm	50
>ref-19914	GCTTCTCGCACCTGCTCTCCAACATCC	15	<nnxnp>	nn	121	np	148
>ref-19920	CGAACAAAAACCCAAACTCCACCGAAA	8	<lmxll>	ll	103	lm	121
>ref-19929	GTTTTGTTTACTTCAGCTCCACCTCTT	5	<lmxll>	ll	126	lm	117
>ref-19929	GTTTTGTTTACTTCAGCTCCACCTCTT	25	<nnxnp>	nn	126	np	116
>ref-19937	CTCCTGCCCACAGCCCCTCCCACACCC	5	<lmxll>	ll	99	lm	141
>ref-19937	CTCCTGCCCACAGCCCCTCCCACACCC	6	<lmxll>	ll	100	lm	140
>ref-19971	ACCTCCAGGACTCCGTCTCCTGGTAAT	3	<hkxhk>	hh	0	hk	273	kk	0
>ref-19971	ACCTCCAGGACTCCGTCTCCTGGTAAT	14	<hkxhk>	hh	0	hk	273	kk	0
>ref-19992	GTCTCTTTTACTCGCTCTCCCTTTCTC	1	<nnxnp>	nn	259	np	3
>ref-19992	GTCTCTTTTACTCGCTCTCCCTTTCTC	23	<nnxnp>	nn	268	np	1
>ref-19993	GGACAAACAACTCCCTCTCCCTCTCCC	1	<hkxhk>	hh	0	hk	273	kk	0
>ref-19993	GGACAAACAACTCCCTCTCCCTCTCCC	3	<hkxhk>	hh	0	hk	273	kk	0
>ref-20031	TTGTTAGTGACAGTTGCTCCTAGGTAA	15	<hkxhk>	hh	0	hk	260	kk	3
>ref-20031	TTGTTAGTGACAGTTGCTCCTAGGTAA	23	<hkxhk>	hh	0	hk	260	kk	3
>ref-20044	AGGAGTTGGACAAACACTCCTCATCCC	2	<lmxll>	ll	131	lm	139
>ref-20048	ATTACATACACGGATCCTCCTCTGCTC	14	<nnxnp>	nn	124	np	145
>ref-20052	GCTTGGCAGACAGCGCCTCCAGATACA	7	<nnxnp>	nn	273	np	0
>ref-20054	ACACTGACCACCTTAACTCCCCTCACA	26	<nnxnp>	nn	140	np	115
>ref-20060	ACCCTTAAAACCTGGCCTCCCTCCCCT	16	<lmxll>	ll	133	lm	112
>ref-20081	CCTGCTTCCACCATAACTCCTGCTTCT	26	<hkxhk>	hh	1	hk	122	kk	134
>ref-20081	CCTGCTTCCACCATAACTCCTGCTTCT	27	<hkxhk>	hh	134	hk	122	kk	1
>ref-20082	CACACAGGTACTCGTACTCCTAGGAAC	21	<hkxhk>	hh	44	hk	138	kk	68
>ref-20092	CAAACACGCACGTTTTCTCCTCTCTCT	26	<nnxnp>	nn	116	np	138
>ref-20116	CACACACACACTTACCCTCCCAAGCGA	26	<nnxnp>	nn	139	np	124
>ref-20129	GACACCCATACACACGCTCCCGTATAC	1	<nnxnp>	nn	132	np	136
>ref-20129	GACACCCATACACACGCTCCCGTATAC	6	<nnxnp>	nn	132	np	136
>ref-20132	ATTTTGAACACGCACCCTCCATTCTCG	26	<hkxhk>	hh	60	hk	145	kk	44
>ref-20132	ATTTTGAACACGCACCCTCCATTCTCG	27	<hkxhk>	hh	44	hk	145	kk	59
>ref-20138	AGAACTAGCACTGACTCTCCCCTACTA	12	<lmxll>	ll	115	lm	133
>ref-20145	CATATCCACACCGTCTCTCCAACATCA	16	<nnxnp>	nn	144	np	125
>ref-20180	AACATAGATACAGATTCTCCTCTTAAT	7	<lmxll>	ll	104	lm	121
>ref-20203	CCTACCCCTACCCCTTCTCCCCCTTCT	15	<hkxhk>	hh	0	hk	238	kk	20
>ref-20207	TTCTGTTGAACTTGCACTCCGCATCAG	5	<hkxhk>	hh	60	hk	156	kk	51
>ref-20210	TGCCCTCTCACCCTCCCTCCTCTCCAT	2	<lmxll>	ll	221	lm	4
>ref-20210	TGCCCTCTCACCCTCCCTCCTCTCCAT	26	<lmxll>	ll	233	lm	11
>ref-20216	TGGTTCCCAACTCCTTCTCCTTTGATA	15	<lmxll>	ll	124	lm	127
>ref-20238	CCTTTCCTCACCTTCCCTCCTTGTTCC	23	<nnxnp>	nn	250	np	3
>ref-20238	CCTTTCCTCACCTTCCCTCCTTGTTCC	27	<nnxnp>	nn	258	np	2
>ref-20243	CATTCCTATACTACTACTCCTGCCTTA	4	<lmxll>	ll	111	lm	134
>ref-20247	GCCTTCCCCACTCCGCCTCCCCTTCCC	23	<hkxhk>	hh	0	hk	139	kk	118
>ref-20289	TCGCTAGCCACACCCCCTCCGCCCACA	1	<nnxnp>	nn	121	np	142
>ref-20298	TATACACGCACGAACACTCCCACACAA	23	<nnxnp>	nn	125	np	127
>ref-20312	TGCGAGCGCACCGTGCCTCCAGCCGTG	1	<nnxnp>	nn	258	np	0
>ref-20312	TGCGAGCGCACCGTGCCTCCAGCCGTG	8	<nnxnp>	nn	258	np	0
>ref-20334	CCGATTCCCACTTACTCTCCTTGCCTC	8	<nnxnp>	nn	110	np	153
>ref-20360	AAACTTTATACTCATACTCCCTGTTAA	7	<hkxhk>	hh	2	hk	267	kk	0
>ref-20364	TCCTACCATACTCTCCCTCCCTATAGT	1	<hkxhk>	hh	35	hk	141	kk	64
>ref-20385	GGTTGGCCTACACTCACTCCATCACCT	4	<hkxhk>	hh	51	hk	156	kk	60
>ref-20390	CACCCAAGCACCCTTACTCCCTCCCCC	23	<nnxnp>	nn	116	np	139
>ref-20438	CATGCCTGCACTCCAACTCCTGGCTCG	1	<hkxhk>	hh	0	hk	273	kk	0
>ref-20438	CATGCCTGCACTCCAACTCCTGGCTCG	15	<hkxhk>	hh	0	hk	273	kk	0
>ref-20451	AGACGGGATACTACTCCTCCATTTCAC	5	<lmxll>	ll	119	lm	129
>ref-20456	ACCACCACCACCATCCCTCCCTCAACC	21	<hkxhk>	hh	0	hk	210	kk	57
>ref-20456	ACCACCACCACCATCCCTCCCTCAACC	22	<hkxhk>	hh	0	hk	210	kk	55
>ref-20472	TATTAATCCACTACTACTCCGCAGTAA	23	<lmxll>	ll	109	lm	134
>ref-20474	TTATTTCCAACACACTCTCCTAGTGCT	7	<hkxhk>	hh	67	hk	142	kk	36
>ref-20497	CTAATCCGAACTTCCTCTCCTTTCCCG	23	<hkxhk>	hh	36	hk	139	kk	85
>ref-20531	TTAACTATTACATCTGCTCCTTCTCTC	4	<nnxnp>	nn	120	np	144
>ref-20535	CTCTTCCTCACTCCCCCTCCCGTGTCC	6	<lmxll>	ll	135	lm	107
>ref-20535	CTCTTCCTCACTCCCCCTCCCGTGTCC	22	<lmxll>	ll	134	lm	108
>ref-20555	CTACTCCTTACCCTATCTCCCTCTTCC	1	<hkxhk>	hh	3	hk	257	kk	0
>ref-20555	CTACTCCTTACCCTATCTCCCTCTTCC	22	<hkxhk>	hh	0	hk	265	kk	0
>ref-20590	ACAACACAGACATTTCCTCCTCGCCCT	9	<lmxll>	ll	140	lm	128
>ref-20591	CCAACACAAACACCTCCTCCTTCCATT	8	<hkxhk>	hh	39	hk	134	kk	66
>ref-20594	CACTCTTCCACTTCTTCTCCCCCTTTC	15	<hkxhk>	hh	14	hk	244	kk	3
>ref-20594	CACTCTTCCACTTCTTCTCCCCCTTTC	24	<hkxhk>	hh	14	hk	244	kk	3
>ref-20602	ATAATTACCACCTGTACTCCAGTTGTG	6	<nnxnp>	nn	117	np	123
>ref-20604	ACCTCCATCACCCCCTCTCCCCCGTCA	21	<hkxhk>	hh	56	hk	136	kk	64
>ref-20606	GTGGCTGGGACTGCTCCTCCCCCTCCT	9	<nnxnp>	nn	264	np	0
>ref-20607	CCCCCTACCACTTCACCTCCCACCTCC	7	<lmxll>	ll	4	lm	263
>ref-20607	CCCCCTACCACTTCACCTCCCACCTCC	13	<lmxll>	ll	4	lm	263
>ref-20613	CTACCCCTTACCATATCTCCCACACAA	4	<nnxnp>	nn	98	np	153
>ref-20618	CCTTCCCTTACTATCTCTCCCTTCCCT	13	<nnxnp>	nn	8	np	257
>ref-20626	CTCTCCCTAACTCTCCCTCCATCTTCT	15	<lmxll>	ll	231	lm	1
>ref-20627	CTTGTGTGTACTCGGCCTCCCTTTAGC	7	<lmxll>	ll	119	lm	134
>ref-20635	CCTGCAAACACAGCATCTCCTTAGCGG	23	<lmxll>	ll	117	lm	126
>ref-20637	TTCATTCGCACATCTACTCCTTCAGAA	2	<nnxnp>	nn	109	np	142
>ref-20637	TTCATTCGCACATCTACTCCTTCAGAA	6	<lmxll>	ll	147	lm	111
>ref-20647	TCACTATGGACTTACTCTCCATGCATC	9	<hkxhk>	hh	101	hk	138	kk	1
>ref-20647	TCACTATGGACTTACTCTCCATGCATC	26	<hkxhk>	hh	101	hk	138	kk	1
>ref-20668	CATACATCCACACTCCCTCCTCTCCCT	5	<nnxnp>	nn	127	np	129
>ref-20678	TGGTTTAGTACTGGCCCTCCGGGTGAC	15	<lmxll>	ll	3	lm	220
>ref-20688	CACCCCATAACCCCCTCTCCTACTCAT	14	<lmxll>	ll	148	lm	115
>ref-20689	ATGATCATTACTTCCTCTCCATAGTAT	8	<lmxll>	ll	113	lm	113
>ref-20694	GCTCTGGGAACCCTGGCTCCTCCTCCT	14	<lmxll>	ll	107	lm	149
>ref-20700	TAAACCACGACCTCCTCTCCCCTATCC	22	<lmxll>	ll	126	lm	141
>ref-20705	ATATACCACACTAACGCTCCTTCCCCC	16	<lmxll>	ll	139	lm	119
>ref-20712	CACAATGCCACACTCTCTCCGCCTCTC	9	<nnxnp>	nn	131	np	139
>ref-20731	CACGTGATCACTTCATCTCCTACCCGC	21	<lmxll>	ll	132	lm	104
>ref-20750	TCCTTTTGAACACCCCCTCCTCCTCCC	13	<nnxnp>	nn	109	np	130
>ref-20753	ACCCATCTTACGCCCACTCCTTCTCTC	22	<nnxnp>	nn	268	np	0
>ref-20761	TTCCTCCTTACAGCCCCTCCCACCACT	1	<lmxll>	ll	145	lm	106
>ref-20778	TCTATAAATACTTTATCTCCCTCTACT	14	<lmxll>	ll	115	lm	123
>ref-20795	TGGAAGTCGACATTGACTCCTCCTTTA	24	<nnxnp>	nn	126	np	133
>ref-20798	CCACTCTCCACCACCTCTCCACCAGCT	25	<nnxnp>	nn	125	np	102
>ref-20819	AGATAACAAACTTATCCTCCCTTCCAT	7	<nnxnp>	nn	141	np	109
>ref-20828	ATTTATTTCACGTCAACTCCGTTATTA	6	<nnxnp>	nn	108	np	125
>ref-20856	CCCCATTACACCGCAACTCCCATACTC	4	<lmxll>	ll	126	lm	107
>ref-20885	TTATATCTTACCTTCTCTCCCTCTCTA	6	<lmxll>	ll	94	lm	159
>ref-20885	TTATATCTTACCTTCTCTCCCTCTCTA	24	<lmxll>	ll	94	lm	158
>ref-20890	CATACACGCACAAAGACTCCTAAGTAA	3	<lmxll>	ll	127	lm	127
>ref-20930	TCGTTGCACACGCCCACTCCATGTTTG	2	<lmxll>	ll	2	lm	267
>ref-20935	GTACACCAGACTGCCTCTCCTGCTCTC	1	<lmxll>	ll	139	lm	131
>ref-20935	GTACACCAGACTGCCTCTCCTGCTCTC	25	<nnxnp>	nn	123	np	148
>ref-20945	CCGTCGGCCACGCCCACTCCACCGGCT	23	<nnxnp>	nn	127	np	136
>ref-20956	CTGAACCTTACTGAACCTCCTCGGGCT	27	<nnxnp>	nn	116	np	143
>ref-20980	TGGACGGCAACGGCTTCTCCCCAATCA	3	<nnxnp>	nn	271	np	0
>ref-20983	CTGGAGGACACCCACCCTCCTGCCCTG	24	<nnxnp>	nn	118	np	140
>ref-20992	TCGCGTCCTACTCTTCCTCCTCTTTCT	5	<lmxll>	ll	130	lm	112
>ref-20992	TCGCGTCCTACTCTTCCTCCTCTTTCT	22	<lmxll>	ll	142	lm	105
>ref-20999	TCACCACACACTGTACCTCCCTTGTTA	12	<nnxnp>	nn	141	np	116
>ref-21010	ATTCCCCTCACATCTCCTCCTCCCTCA	6	<nnxnp>	nn	134	np	128
>ref-21038	GGGCTTAGGACGCCGTCTCCGGGGGGA	26	<nnxnp>	nn	138	np	132
>ref-21078	CAAACACAGACAAACACTCCTTATCAT	21	<nnxnp>	nn	140	np	129
>ref-21086	GCCCACACGACACTGTCTCCCAGAGGA	13	<lmxll>	ll	131	lm	141
>ref-21116	CCCGCGAAGACCTCCTCTCCAGTGCAC	8	<lmxll>	ll	146	lm	123
>ref-21116	CCCGCGAAGACCTCCTCTCCAGTGCAC	27	<lmxll>	ll	146	lm	123
>ref-21125	TTTGGCTAAACCCCCTCTCCGGCTCTA	24	<hkxhk>	hh	1	hk	195	kk	62
>ref-21125	TTTGGCTAAACCCCCTCTCCGGCTCTA	25	<lmxll>	ll	151	lm	109
>ref-21132	CAGGTCTCCACCTTCACTCCTCATCAA	21	<hkxhk>	hh	58	hk	146	kk	44
>ref-21139	AGGTGCGGCACACCTTCTCCTCCTCCT	16	<hkxhk>	hh	61	hk	156	kk	51
>ref-21169	CTCCATGCTACTCCTCCTCCTTTGGCC	1	<lmxll>	ll	120	lm	124
>ref-21173	CGTGATGTCACGGTCGCTCCTCCTCCC	21	<lmxll>	ll	115	lm	150
>ref-21179	TCATTCCAAACCTCCGCTCCCGCCGAA	16	<hkxhk>	hh	66	hk	116	kk	42
>ref-21199	CCCTTCTCTACCTTTTCTCCTTCCCAC	7	<hkxhk>	hh	5	hk	262	kk	1
>ref-21199	CCCTTCTCTACCTTTTCTCCTTCCCAC	13	<hkxhk>	hh	5	hk	262	kk	1
>ref-21213	CACGCTAACACGCTAACTCCATCTATC	2	<hkxhk>	hh	56	hk	140	kk	63
>ref-21228	CATTCACCCACACCCTCTCCTCACCCC	14	<lmxll>	ll	137	lm	113
>ref-21228	CATTCACCCACACCCTCTCCTCACCCC	15	<lmxll>	ll	137	lm	113
>ref-21259	AACAGCATTACACTTCCTCCTCACGTT	22	<hkxhk>	hh	68	hk	149	kk	46
>ref-21287	TTAGTTACCACATTTGCTCCAGCATGA	21	<nnxnp>	nn	253	np	0
>ref-21302	AGTTTGTCAACCTTATCTCCTGACTCT	24	<nnxnp>	nn	132	np	119
>ref-21319	GAATCACTTACATCCACTCCTACGGCT	12	<hkxhk>	hh	6	hk	240	kk	1
>ref-21322	CTCCTTCCGACTGATCCTCCTTTCATG	2	<lmxll>	ll	127	lm	137
>ref-21325	GGGAACCTAACTTTGTCTCCTCTGTAC	21	<nnxnp>	nn	137	np	124
>ref-21329	TCCTCCCCTACTGTCTCTCCCCTCCTT	1	<nnxnp>	nn	144	np	129
>ref-21329	TCCTCCCCTACTGTCTCTCCCCTCCTT	15	<nnxnp>	nn	145	np	128
>ref-21332	CCTTTTCCTACTCACCCTCCTTCTCTA	2	<lmxll>	ll	121	lm	134
>ref-21335	CCCAAGCCAACCCTCCCTCCGTAACCT	21	<nnxnp>	nn	262	np	0
>ref-21336	CGCACTCTCACCCTCCCTCCACCTACC	3	<lmxll>	ll	132	lm	131
>ref-21339	TGCCAGCCTACCACACCTCCTTTTCTC	23	<hkxhk>	hh	74	hk	130	kk	44
>ref-21341	CTTTCTCCCACCATCCCTCCCTCACCT	26	<hkxhk>	hh	6	hk	263	kk	0
>ref-21370	CCCCCCTCGACCTTCCCTCCCCATCCT	9	<hkxhk>	hh	0	hk	270	kk	0
>ref-21370	CCCCCCTCGACCTTCCCTCCCCATCCT	14	<hkxhk>	hh	0	hk	271	kk	0
>ref-21399	ATAATGTCCACATTATCTCCACGCATA	24	<lmxll>	ll	112	lm	112
>ref-21417	CAAACAACAACCTCACCTCCTCATTCA	6	<lmxll>	ll	152	lm	115
>ref-21512	CCTGCACCTACAACAGCTCCAACACCT	9	<hkxhk>	hh	0	hk	273	kk	0
>ref-21512	CCTGCACCTACAACAGCTCCAACACCT	27	<nnxnp>	nn	271	np	0
>ref-21539	TCCTGTTTAACCCTTGCTCCTATTATC	21	<hkxhk>	hh	61	hk	136	kk	51
>ref-21543	CAACGAGGCACTTCCTCTCCCCTTCAA	22	<lmxll>	ll	127	lm	144
>ref-21596	TTCGACGTCACGCTTGCTCCCTTGATA	3	<lmxll>	ll	121	lm	143
>ref-21597	GGATTGTTTACCCTTGCTCCATCCCTC	9	<hkxhk>	hh	1	hk	212	kk	55
>ref-21610	AAAAGGATTACGTAATCTCCTATTCCG	7	<lmxll>	ll	112	lm	127
>ref-21611	CGACGGTCCACACTAGCTCCTCGGGCA	14	<nnxnp>	nn	106	np	160
>ref-21626	CCCGTAAGAACCCTCTCTCCCCCCTTT	1	<nnxnp>	nn	99	np	144
>ref-21635	CGGTCGTGTACAGGGACTCCAGGAGCA	12	<lmxll>	ll	128	lm	124
>ref-21652	GGAAGGACGACTGCGCCTCCCCCCTCA	27	<hkxhk>	hh	4	hk	174	kk	68
>ref-21665	TTGTACATAACCTTTCCTCCTCATGTT	1	<nnxnp>	nn	258	np	0
>ref-21666	TCATGTCCTACCGCTCCTCCTTGAGTT	16	<nnxnp>	nn	112	np	141
>ref-21673	TAATTTCCGACGCGCTCTCCACCAGCA	27	<lmxll>	ll	133	lm	114
>ref-21697	TGTTTATCCACCCTTCCTCCTTTCCAT	13	<hkxhk>	hh	66	hk	130	kk	62
>ref-21697	TGTTTATCCACCCTTCCTCCTTTCCAT	16	<nnxnp>	nn	125	np	141
>ref-21705	ACAACAACAACTTTTACTCCCAACGAA	23	<nnxnp>	nn	103	np	134
>ref-21710	TCATACCCTACCCCTTCTCCCAGTCCT	22	<hkxhk>	hh	37	hk	150	kk	59
>ref-21714	TTCTCACATACATCTTCTCCAGCGCCT	12	<lmxll>	ll	131	lm	113
>ref-21734	ATTCCCTCCACCTTCCCTCCTACCTTA	9	<nnxnp>	nn	117	np	148
>ref-21781	GACTGGCAGACTATCTCTCCGGTTGTC	14	<nnxnp>	nn	136	np	130
>ref-21781	GACTGGCAGACTATCTCTCCGGTTGTC	16	<nnxnp>	nn	130	np	136
>ref-21788	ACCTCTCTAACTTAATCTCCTCTCTCT	24	<hkxhk>	hh	61	hk	138	kk	50
>ref-21830	GCGTCCCAGACCCGCCCTCCGCACGCA	4	<hkxhk>	hh	47	hk	144	kk	71
>ref-21832	TACACAAACACACTTGCTCCTACGGTT	23	<lmxll>	ll	119	lm	146
>ref-21832	TACACAAACACACTTGCTCCTACGGTT	24	<hkxhk>	hh	63	hk	137	kk	62
>ref-21853	CCTGCTATTACCGCTGCTCCAGACAAG	9	<nnxnp>	nn	264	np	0
>ref-21865	TTTATTTTCACACTTGCTCCTTCATTC	4	<hkxhk>	hh	58	hk	188	kk	1
>ref-21865	TTTATTTTCACACTTGCTCCTTCATTC	12	<hkxhk>	hh	58	hk	188	kk	1
>ref-21871	ATTCACTTAACCTGTACTCCTGCTTGG	5	<nnxnp>	nn	113	np	133
>ref-21880	CTTCCGGACACTCCTCCTCCTTCTCCT	7	<lmxll>	ll	259	lm	0
>ref-21892	CCTCCCCTGACCTGTCCTCCTCCTTCA	9	<lmxll>	ll	125	lm	123
>ref-21894	ACCCTTTATACCCACACTCCCTCATCC	8	<lmxll>	ll	125	lm	123
>ref-21911	TGTTATTATACATTACCTCCGAAAGCT	15	<nnxnp>	nn	117	np	104
>ref-21915	ATGTTTCTTACAGTAACTCCACTGTCA	27	<nnxnp>	nn	104	np	149
>ref-21920	CGCTGTGGCACAGGGCCTCCGAGTGCC	22	<hkxhk>	hh	0	hk	273	kk	0
>ref-21931	TCTAGATCGACCTTCTCTCCCGCGTTT	3	<hkxhk>	hh	54	hk	139	kk	49
>ref-21937	CCTTAGACGACTGGGCCTCCCTACTCA	4	<nnxnp>	nn	259	np	0
>ref-21937	CCTTAGACGACTGGGCCTCCCTACTCA	25	<nnxnp>	nn	259	np	1
>ref-21942	TATTCCTCTACCACCCCTCCCTCTCCC	1	<nnxnp>	nn	103	np	150
>ref-21984	ATTACTACTACTCATCCTCCTTCTTCT	3	<lmxll>	ll	140	lm	115
>ref-21992	CGAAGGCAAACCGCACCTCCATCTCTC	26	<hkxhk>	hh	53	hk	128	kk	53
>ref-22014	TTTTTCCTCACAGTTGCTCCAGTATCT	9	<lmxll>	ll	18	lm	227
>ref-22014	TTTTTCCTCACAGTTGCTCCAGTATCT	16	<lmxll>	ll	18	lm	226
>ref-22063	TGCAGAACTACTCTCCCTCCCTCTTCC	25	<nnxnp>	nn	126	np	128
>ref-22111	GAGACTAAGACAATGCCTCCCACTCTA	6	<lmxll>	ll	97	lm	130
>ref-22131	CACACACGGACATACACTCCCAGGAAG	1	<nnxnp>	nn	114	np	107
>ref-22140	GTGGGTGTCACATTCCCTCCTTCCCCT	22	<lmxll>	ll	143	lm	119
>ref-22182	GTAAATGCAACACAAACTCCAAGGATA	21	<lmxll>	ll	128	lm	109
>ref-22203	GTGCGGGGGACCCATTCTCCCTTGGAG	21	<hkxhk>	hh	8	hk	230	kk	0
>ref-22231	TAACCCCTCACCCTGCCTCCTCCCTCT	1	<hkxhk>	hh	0	hk	254	kk	9
>ref-22231	TAACCCCTCACCCTGCCTCCTCCCTCT	7	<hkxhk>	hh	9	hk	255	kk	0
>ref-22234	ACATCCCATACTGTACCTCCTCCCCAC	22	<lmxll>	ll	120	lm	125
>ref-22256	TCCTCCTCCACTCCTCCTCCCCTTTAT	21	<nnxnp>	nn	219	np	10
>ref-22257	CATTTGTTTACACTTCCTCCCTAGGTT	3	<nnxnp>	nn	101	np	145
>ref-22259	CATCACTCGACGTCAGCTCCGTGGTGG	9	<nnxnp>	nn	156	np	115
>ref-22267	CTCTCTTATACTACCTCTCCTGACATG	12	<lmxll>	ll	121	lm	136
>ref-22314	CAGAAGCGAACACCCGCTCCCATCCTC	13	<nnxnp>	nn	122	np	148
>ref-22337	CTCCATGCCACCCTCTCTCCCGCTTGG	1	<nnxnp>	nn	271	np	0
>ref-22370	TCTCCGATGACTCACCCTCCCTCCTGT	2	<hkxhk>	hh	211	hk	11	kk	0
>ref-22385	GTCGCCCTAACTCCTTCTCCTGCCCTT	4	<nnxnp>	nn	143	np	128
>ref-22385	GTCGCCCTAACTCCTTCTCCTGCCCTT	14	<lmxll>	ll	123	lm	147
>ref-22388	CTATTCTCTACAGGCTCTCCCAATCTC	26	<hkxhk>	hh	53	hk	129	kk	46
>ref-22393	CAACATATCACATAGCCTCCCACCCTT	13	<nnxnp>	nn	123	np	133
>ref-22396	ACTACCGTTACTACACCTCCTCCCCCT	2	<lmxll>	ll	240	lm	1
>ref-22396	ACTACCGTTACTACACCTCCTCCCCCT	7	<nnxnp>	nn	116	np	115
>ref-22407	CCCGCTTAGACGCTCCCTCCAGGGCCC	3	<nnxnp>	nn	129	np	136
>ref-22408	CTTTTCCCTACTCCTCCTCCATCTTTA	2	<nnxnp>	nn	139	np	108
>ref-22408	CTTTTCCCTACTCCTCCTCCATCTTTA	25	<nnxnp>	nn	140	np	107
>ref-22426	ATGACACTCACCTGAACTCCGTAAGAC	22	<nnxnp>	nn	131	np	110
>ref-22438	CAAGGTTTTACTCTCACTCCCTACTCT	2	<hkxhk>	hh	12	hk	247	kk	0
>ref-22438	CAAGGTTTTACTCTCACTCCCTACTCT	9	<hkxhk>	hh	0	hk	247	kk	12
>ref-22440	CAACGAGGTACTAGACCTCCTGGAAAG	23	<nnxnp>	nn	101	np	142
>ref-22441	CCCCCCACCACACCCCCTCCCCTTCCT	5	<hkxhk>	hh	2	hk	228	kk	14
>ref-22441	CCCCCCACCACACCCCCTCCCCTTCCT	16	<hkxhk>	hh	2	hk	228	kk	14
>ref-22477	TTAGATTTCACGAAAACTCCTTAGATT	1	<lmxll>	ll	204	lm	40
>ref-22498	CATCGCCTCACCTCTCCTCCAGTGCTC	14	<lmxll>	ll	106	lm	124
>ref-22502	ACCACATCCACACGCTCTCCCAAATAA	2	<lmxll>	ll	235	lm	28
>ref-22510	CGCCCACACACATTTCCTCCAGACTAC	14	<lmxll>	ll	108	lm	137
>ref-22543	GCCACCCTTACCCCTCCTCCCCCTCCC	4	<lmxll>	ll	7	lm	247
>ref-22543	GCCACCCTTACCCCTCCTCCCCCTCCC	26	<lmxll>	ll	8	lm	248
>ref-22546	TGTCATCTAACTATCACTCCTATCACT	9	<hkxhk>	hh	49	hk	137	kk	57
>ref-22546	TGTCATCTAACTATCACTCCTATCACT	16	<nnxnp>	nn	111	np	127
>ref-22578	TTCATTACTACATTCACTCCCTCTATT	13	<lmxll>	ll	152	lm	110
>ref-22583	GGCAGAGCGACAAGTTCTCCCAATCAA	9	<lmxll>	ll	115	lm	136
>ref-22591	ACTCACAAAACCCAGTCTCCTTCTCCT	24	<nnxnp>	nn	138	np	116
>ref-22616	AAGAAAGAGACATCTCCTCCTTCCTAT	21	<lmxll>	ll	128	lm	125
>ref-22662	CTCCCATCCACTCGCCCTCCCTCCTAC	15	<nnxnp>	nn	113	np	117
>ref-22662	CTCCCATCCACTCGCCCTCCCTCCTAC	25	<nnxnp>	nn	110	np	118
>ref-22673	TCATTTTCCACTCCTCCTCCGGCTCTC	27	<nnxnp>	nn	122	np	134
>ref-22676	GCCAGCTGTACAATAACTCCACTCAAA	9	<nnxnp>	nn	269	np	0
>ref-22680	ACTTTCGAGACAGTTCCTCCCTCTCGG	26	<nnxnp>	nn	110	np	152
>ref-22689	ATGACTAGTACATGACCTCCACCTTTG	25	<lmxll>	ll	126	lm	112
>ref-22690	ACAACGGGAACACGCCCTCCCAACCAA	21	<nnxnp>	nn	114	np	152
>ref-22690	ACAACGGGAACACGCCCTCCCAACCAA	22	<hkxhk>	hh	54	hk	147	kk	62
>ref-22713	TGGGTGCTGACCACAACTCCTGGCCTA	2	<lmxll>	ll	1	lm	265
>ref-22713	TGGGTGCTGACCACAACTCCTGGCCTA	9	<hkxhk>	hh	0	hk	262	kk	5
>ref-22736	CTGACCGCTACCTTCACTCCTTCTCTG	26	<hkxhk>	hh	39	hk	151	kk	69
>ref-22761	GTGTTGATCACTGTAGCTCCGTTTGTC	15	<hkxhk>	hh	67	hk	148	kk	52
>ref-22762	GTGACACGCACCGACCCTCCTCAGGGA	2	<lmxll>	ll	122	lm	144
>ref-22769	TAACAAAGCACAGGATCTCCATCAGGC	23	<nnxnp>	nn	141	np	126
>ref-22777	ACATTCCTAACTGCTTCTCCTCTGCAT	7	<nnxnp>	nn	132	np	133
>ref-22777	ACATTCCTAACTGCTTCTCCTCTGCAT	9	<nnxnp>	nn	130	np	136
>ref-22786	CTATTCCTTACTTATCCTCCTATCACT	22	<nnxnp>	nn	103	np	124
>ref-22787	ACTACCACGACTTCAGCTCCTCAGACA	5	<hkxhk>	hh	8	hk	259	kk	0
>ref-22787	ACTACCACGACTTCAGCTCCTCAGACA	12	<hkxhk>	hh	0	hk	268	kk	2
>ref-22808	AACCCACTTACCCACTCTCCCAACCCA	13	<nnxnp>	nn	127	np	132
>ref-22808	AACCCACTTACCCACTCTCCCAACCCA	16	<nnxnp>	nn	124	np	133
>ref-22827	AGAACAATCACAATCACTCCCGAGATA	12	<lmxll>	ll	131	lm	132
>ref-22829	CTCTCTTTCACTATGTCTCCGGCTCTC	21	<nnxnp>	nn	260	np	0
>ref-22829	CTCTCTTTCACTATGTCTCCGGCTCTC	22	<nnxnp>	nn	260	np	0
>ref-22833	CCCAAAGTAACTGCCACTCCAGCCCCT	27	<hkxhk>	hh	61	hk	118	kk	67
>ref-22836	AACATGCACACTCGCGCTCCATGCATG	1	<nnxnp>	nn	120	np	146
>ref-22838	ACCATCCACACAATACCTCCTTCCATC	3	<lmxll>	ll	132	lm	116
>ref-22838	ACCATCCACACAATACCTCCTTCCATC	24	<lmxll>	ll	132	lm	116
>ref-22863	TTCCGCGCTACATCTCCTCCTCCTCCT	4	<hkxhk>	hh	39	hk	212	kk	0
>ref-22863	TTCCGCGCTACATCTCCTCCTCCTCCT	6	<hkxhk>	hh	39	hk	212	kk	0
>ref-22885	ACCTCCTTCACCTCCTCTCCATCCATT	15	<nnxnp>	nn	119	np	149
>ref-22922	ACTTCCTGGACGAAGCCTCCTTCTAAT	13	<nnxnp>	nn	104	np	135
>ref-22923	CCCTCTTCCACGTCATCTCCGTTTTCT	21	<nnxnp>	nn	114	np	137
>ref-22941	TTTGCATATACGCTAGCTCCTCAAAAT	2	<hkxhk>	hh	37	hk	119	kk	69
>ref-22941	TTTGCATATACGCTAGCTCCTCAAAAT	22	<hkxhk>	hh	38	hk	121	kk	69
>ref-22964	AGAAGTCATACATATTCTCCATATGTA	7	<lmxll>	ll	112	lm	114
>ref-22993	GATTCCACCACCTCTTCTCCACCCACT	26	<nnxnp>	nn	249	np	0
>ref-22993	GATTCCACCACCTCTTCTCCACCCACT	27	<nnxnp>	nn	248	np	0
>ref-23014	CCCCTTCCAACGCCCACTCCCGCTCCC	5	<lmxll>	ll	203	lm	18
>ref-23021	CTACCTTCTACCTGCTCTCCTGCTCCC	3	<lmxll>	ll	127	lm	144
>ref-23035	ATTTCTTAGACCATACCTCCTCTGAAT	16	<hkxhk>	hh	48	hk	143	kk	39
>ref-23068	CACGCACACACTACCCCTCCTTCTCTC	24	<nnxnp>	nn	141	np	127
>ref-23119	CGCACGGTCACACGGGCTCCTCGCGGC	24	<nnxnp>	nn	142	np	106
>ref-23128	CTTCGTCTGACTCACTCTCCCTGTCTC	13	<nnxnp>	nn	129	np	139
>ref-23134	TGAGTATCCACCCCCCCTCCTACCTCA	21	<lmxll>	ll	127	lm	131
>ref-23136	TTCTATGCAACTCGTCCTCCTCCATTT	6	<hkxhk>	hh	21	hk	187	kk	52
>ref-23140	TACCATCCTACTGATCCTCCTCCTCCT	26	<lmxll>	ll	144	lm	126
>ref-23142	CAACAGCTCACACGGGCTCCTGGCAAG	8	<hkxhk>	hh	0	hk	272	kk	0
>ref-23142	CAACAGCTCACACGGGCTCCTGGCAAG	23	<hkxhk>	hh	0	hk	272	kk	0
>ref-23150	AACCATTACACGTATTCTCCCTTCTGT	23	<lmxll>	ll	115	lm	114
>ref-23167	GTAACCATGACCCTCCCTCCAGCCCAG	6	<lmxll>	ll	110	lm	126
>ref-23179	GCAGCATCGACAACGGCTCCAGCACTA	14	<lmxll>	ll	110	lm	151
>ref-23188	GAAACAGGAACAATATCTCCACTAATA	4	<hkxhk>	hh	15	hk	212	kk	2
>ref-23188	GAAACAGGAACAATATCTCCACTAATA	22	<hkxhk>	hh	15	hk	212	kk	2
>ref-23199	CTCTTTCCCACACTGTCTCCCGCGTAG	25	<lmxll>	ll	123	lm	140
>ref-23220	AATAGAGCAACGTCACCTCCGGAAGGC	27	<nnxnp>	nn	249	np	0
>ref-23228	GGGCTACTCACGTCCTCTCCCCCTTTT	1	<lmxll>	ll	123	lm	137
>ref-23228	GGGCTACTCACGTCCTCTCCCCCTTTT	3	<lmxll>	ll	128	lm	141
>ref-23249	CAAACAGACACATTGCCTCCGTGCTTG	3	<lmxll>	ll	136	lm	132
>ref-23253	TAAGCCGTTACGTTGTCTCCCTGGCCA	1	<nnxnp>	nn	143	np	125
>ref-23260	CCCTTCGTCACATTCTCTCCTGTGCCT	7	<nnxnp>	nn	142	np	129
>ref-23285	CCCCTCTCTACATTCACTCCCCCACCT	26	<nnxnp>	nn	106	np	150
>ref-23296	GCTCTAGGGACCCCAGCTCCAGTATCT	27	<lmxll>	ll	145	lm	123
>ref-23297	CTCCTGCGCACGCCGCCTCCATCTCTC	6	<nnxnp>	nn	117	np	151
>ref-23324	ACGATATCGACGCGACCTCCTTAGATG	3	<hkxhk>	hh	74	hk	136	kk	37
>ref-23343	CCACACAGAACACCCCCTCCCCCTTCC	2	<lmxll>	ll	30	lm	221
>ref-23343	CCACACAGAACACCCCCTCCCCCTTCC	3	<lmxll>	ll	30	lm	220
>ref-23344	TCTTCTTACACTTTCTCTCCTTCAGTC	25	<nnxnp>	nn	131	np	111
>ref-23363	ACCAACTAGACGCGGTCTCCCTATATA	14	<hkxhk>	hh	53	hk	132	kk	46
>ref-23385	CCGAGAGTGACCCACCCTCCAGGCTAT	12	<hkxhk>	hh	1	hk	269	kk	0
>ref-23386	CACTACAAAACGCGAACTCCGGGCCGG	2	<lmxll>	ll	108	lm	121
>ref-23402	TCTCCATGCACCCCCCCTCCACACACA	6	<nnxnp>	nn	264	np	0
>ref-23403	CCTTCTATTACCTCTTCTCCCTCTCCC	1	<lmxll>	ll	19	lm	228
>ref-23403	CCTTCTATTACCTCTTCTCCCTCTCCC	25	<lmxll>	ll	20	lm	226
>ref-23410	ACCTCCCTTACTTAGCCTCCTTTTTCT	21	<lmxll>	ll	107	lm	139
>ref-23460	GCATTTTGAACAGCCACTCCGATCTTT	13	<lmxll>	ll	134	lm	119
>ref-23489	GTCTCTCTAACTGTCACTCCTTCCCTT	27	<nnxnp>	nn	261	np	1
>ref-23507	GTTGTGGAGACGTTTCCTCCTTGAAAT	24	<nnxnp>	nn	145	np	120
>ref-23515	TCGACATCCACAGGTCCTCCTTGACTT	1	<hkxhk>	hh	0	hk	264	kk	7
>ref-23515	TCGACATCCACAGGTCCTCCTTGACTT	5	<hkxhk>	hh	0	hk	273	kk	0
>ref-23520	CTCCGCTGGACCCAAACTCCCATTCCA	26	<hkxhk>	hh	49	hk	136	kk	76
>ref-23573	TATTCCACTACCCCTTCTCCCTCCCCA	26	<nnxnp>	nn	257	np	0
>ref-23573	TATTCCACTACCCCTTCTCCCTCCCCA	27	<nnxnp>	nn	254	np	0
>ref-23580	TCATCTTCTACACCTCCTCCCTCCATT	3	<nnxnp>	nn	142	np	127
>ref-23589	TACATAAGCACACAAGCTCCCATGTCA	8	<lmxll>	ll	120	lm	141
>ref-23633	ATCCCCCCCACTCCCGCTCCCCCATTC	16	<hkxhk>	hh	0	hk	195	kk	35
>ref-23662	GTGGGAGGGACAGCACCTCCAGCATAT	5	<lmxll>	ll	142	lm	123
>ref-23669	TCTCTCCCAACATCTACTCCGTCTACT	25	<nnxnp>	nn	124	np	136
>ref-23681	CACTCTCTCACAAACACTCCCCTTCAT	1	<nnxnp>	nn	105	np	142
>ref-23717	CACATGGGTACCCCTACTCCCCCCACC	2	<lmxll>	ll	121	lm	142
>ref-23731	AAACACGGGACAGCGGCTCCTTCGGTG	9	<nnxnp>	nn	265	np	0
>ref-23751	CACCTGGTCACTGAGTCTCCTTCCACA	15	<lmxll>	ll	115	lm	150
>ref-23751	CACCTGGTCACTGAGTCTCCTTCCACA	25	<lmxll>	ll	115	lm	150
>ref-23766	ACTCCGACTACGATGTCTCCTCGCTCG	23	<nnxnp>	nn	272	np	0
>ref-23793	AACAGCAGCACGCTCCCTCCCTATCCT	5	<lmxll>	ll	117	lm	141
>ref-23798	TCACTCCCCACCGCTCCTCCTTCTCCC	9	<lmxll>	ll	140	lm	110
>ref-23806	ACTACGTGGACCACATCTCCGTTCTCT	1	<nnxnp>	nn	273	np	0
>ref-23806	ACTACGTGGACCACATCTCCGTTCTCT	2	<nnxnp>	nn	273	np	0
>ref-23824	CTCCGCCTAACACCATCTCCATCATGT	14	<nnxnp>	nn	126	np	129
>ref-23825	CCTCCCTGCACCCTGGCTCCTCCCCCT	5	<hkxhk>	hh	1	hk	266	kk	0
>ref-23825	CCTCCCTGCACCCTGGCTCCTCCCCCT	22	<hkxhk>	hh	1	hk	266	kk	0
>ref-23827	CCATGATGGACTTCCCCTCCTGCTCTC	12	<nnxnp>	nn	120	np	144
>ref-23860	TATCACCATACTGCTTCTCCTCACTCC	5	<lmxll>	ll	128	lm	133
>ref-23861	CCACCGGCCACACCCTCTCCCTCTCTC	7	<hkxhk>	hh	1	hk	255	kk	0
>ref-23861	CCACCGGCCACACCCTCTCCCTCTCTC	26	<hkxhk>	hh	1	hk	254	kk	0
>ref-23864	CTCACAGAAACGTACGCTCCGACATAT	6	<nnxnp>	nn	114	np	115
>ref-23872	CACATTATCACCAGCGCTCCATCCAAC	24	<nnxnp>	nn	272	np	0
>ref-23880	ACTGCGCGCACGCCTCCTCCTTAGCAG	7	<lmxll>	ll	121	lm	145
>ref-23898	CTCTGCCTCACTATATCTCCCTCATTA	6	<hkxhk>	hh	5	hk	264	kk	0
>ref-23898	CTCTGCCTCACTATATCTCCCTCATTA	7	<hkxhk>	hh	5	hk	264	kk	0
>ref-23905	GTTGCTTTTACTCGCGCTCCCTCTCCT	25	<nnxnp>	nn	262	np	0
>ref-23909	CTTACTCCGACTACGACTCCTCCTACT	1	<lmxll>	ll	217	lm	7
>ref-23943	CAGGCAAGGACACTCACTCCAACCTAG	1	<nnxnp>	nn	272	np	0
>ref-23949	TTCCTTTACACCATATCTCCTTTTCCC	27	<nnxnp>	nn	119	np	124
>ref-23961	GAACGTAGAACACTCCCTCCATCAAAG	12	<lmxll>	ll	134	lm	114
>ref-24040	TTGTTGCATACACACACTCCCACCCTC	9	<hkxhk>	hh	66	hk	150	kk	50
>ref-24042	CTATCCTCAACCCCCACTCCACATCCC	4	<hkxhk>	hh	1	hk	262	kk	2
[truncated: 30,232 more rows]
